# Supplementary material for: Revealing the status of Orbicella: Main reef-builder of Morrocoy National Park and Cuare Wildlife Refuge, Venezuela, Southern Caribbean
Source: PLoS One. 2025 Feb 7;20(2):e0317728. doi: 10.1371/journal.pone.0317728 (PMC11805429; doi:10.1371/journal.pone.0317728)
Supplement: S1 File — (XLSX) [file pone.0317728.s006.xlsx]

## Sheet: S1 FILE
SEASON	DEPTH (m)	SECTOR	REEF	REGION	TRANSECT	SPECIES	Reproductive (yes= 1; no= 0)	DIAm MAX (cm)	DIAM TRANSV (cm)	HEIGHT (cm)	MORT REC	MORT TRANS RECIENTE	MORT OLD	MORT TOTAL	DISEASE (Presence= 1, ausence= 0)	DISEASE										O.annularis cover	O.annularis cover	O.faveolata cover	O.faveolata cover
2018-07-01	9.1	Southern	Mero	Morrocoy	T1	O.annularis					0	0	0	0	0	0	Disease Legend				Survey	MPA	Sector	Reef	Transect	Dead	Live	Dead	Live
2018-07-01	9.1	Southern	Mero	Morrocoy	T1	O.faveolata	0	10	10	10	0	0	0	0	0	0	YBD	Yellow Band Disease			2018-07-01	Morrocoy National Park	Banks	Bank1	1	0	0	1.15	0
2018-07-01	10.2	Southern	Mero	Morrocoy	T2	O.faveolata	0	18	15	17	0	0	0	0	0	0	DSD	Dark Spot Disease			2018-07-01	Morrocoy National Park	Banks	Bank1	2	0	0	0.88	0
2018-07-01	9,1 m	Southern	Mero	Morrocoy	T3	O.faveolata	0	20	15	20	0	0	0	0	0	0	WP	White Plage Disease			2018-07-01	Morrocoy National Park	Banks	Bank1	3	0	0	0	0
2018-07-01	9,1 m	Southern	Mero	Morrocoy	T3	O.faveolata	0	30	20	25	0	0	0	0	0	0	BBD	Black Bland Disease			2018-07-01	Morrocoy National Park	Banks	Bank2	4	0	0	0	0
2018-07-01	8.5	Center	Pescadores	Morrocoy	T1	O.faveolata	0	70	45	20	0	0	0	0	0	0	CIL	Ciliate			2018-07-01	Morrocoy National Park	Banks	Bank2	5	0	0	0	0
2018-07-01	8.5	Center	Pescadores	Morrocoy	T2	O.faveolata	0	77	55	35	0	0	0	0	0	0	WS	White Syndrome			2018-07-01	Morrocoy National Park	Banks	Bank2	6	0	0	0.22	0
2018-07-01	8.5	Center	Pescadores	Morrocoy	T2	O.faveolata	1	100	100	90	0	0	0	0	0	0	TDL	THIN DARK LINE			2018-07-01	Morrocoy National Park	Center	Caiman	7	1.05	0.62	0.4	0.33
2018-07-01	8.5	Center	Pescadores	Morrocoy	T2	O.faveolata	0	10	10	10	0	0	0	0	0	0	UNK	UNKNOWN			2018-07-01	Morrocoy National Park	Center	Caiman	8	0	0	2.43	1.66
2018-07-01	10.6	Southern	Playuelita	Morrocoy	T1	O.faveolata	0	50	25	30	0	0	0	0	0	0					2018-07-01	Morrocoy National Park	Center	Caiman	9	0	0	2.92	0.53
2018-07-01	10.6	Southern	Playuelita	Morrocoy	T1	O.faveolata	0	15	10	5	0	0	0	0	0	0					2018-07-01	Morrocoy National Park	Center	Pescadores	10	0	0	0.93	1
2018-07-01	10.6	Southern	Playuelita	Morrocoy	T1	O.faveolata	0	30	35	15	0	0	0	0	0	0					2018-07-01	Morrocoy National Park	Center	Pescadores	11	0	0	0.98	1.26
2018-07-01	10.6	Southern	Playuelita	Morrocoy	T1	O.faveolata	0	30	20	15	0	0	0	0	0	0					2018-07-01	Morrocoy National Park	Center	Pescadores	12	0	0	1.88	0.12
2018-07-01	10.6	Southern	Playuelita	Morrocoy	T1	O.faveolata	0	15	10	15	0	0	0	0	0	0					2018-07-01	Morrocoy National Park	Center	Sombrero	13	0	0	1.5	2.14
2018-07-01	10.2	Southern	Playuelita	Morrocoy	T2	O.faveolata	0	20	15	15	0	0	0	0	0	0					2018-07-01	Morrocoy National Park	Center	Sombrero	14	0	0	1.4	1.34
2018-07-01	10.2	Southern	Playuelita	Morrocoy	T2	O.faveolata	0	10	5	0	0	0	0	0	0	0					2018-07-01	Morrocoy National Park	Center	Sombrero	15	0	0	1.87	0.35
2018-07-01	10.2	Southern	Playuelita	Morrocoy	T2	O.faveolata	0	5	3	0	0	0	0	0	0	0					2018-07-01	Morrocoy National Park	Northern	Borracho	16	0	0	0.57	1.74
2018-07-01	10.2	Southern	Playuelita	Morrocoy	T2	O.faveolata	0	5	3	0	0	0	0	0	0	0					2018-07-01	Morrocoy National Park	Northern	Borracho	17	0	0	3.63	0
2018-07-01	10.2	Southern	Playuelita	Morrocoy	T2	O.faveolata	0	20	10	0	0	0	0	0	0	0					2018-07-01	Morrocoy National Park	Northern	Borracho	18	0	0	0.75	0
2018-07-01	10.2	Southern	Playuelita	Morrocoy	T2	O.faveolata	0	15	10	10	0	0	0	0	0	0					2018-07-01	Morrocoy National Park	Northern	Peraza	19	0	0	0.25	0
2018-07-01	10.2	Southern	Playuelita	Morrocoy	T2	O.faveolata	0	20	15	10	0	0	0	0	0	0					2018-07-01	Morrocoy National Park	Northern	Peraza	20	0	0	0.42	4.33
2018-07-01	10.2	Southern	Playuelita	Morrocoy	T2	O.faveolata	0	10	5	2	0	0	0	0	0	0					2018-07-01	Morrocoy National Park	Northern	Peraza	21	0	0	1.5	0
2018-07-01	10.2	Southern	Playuelita	Morrocoy	T2	O.faveolata	0	15	10	15	0	0	0	0	0	0					2018-07-01	Morrocoy National Park	Northern	Peraza	22	0	0	3.85	2.02
2018-07-01	9	Southern	Playuelita	Morrocoy	T3	O.faveolata	0	10	9	0	0	0	0	0	0	0					2018-07-01	Morrocoy National Park	Southern	Mero	29	0.32	0	0.13	0
2018-07-01	9	Southern	Playuelita	Morrocoy	T3	O.faveolata	0	25	20	20	0	0	0	0	0	0					2018-07-01	Morrocoy National Park	Southern	Mero	30	0	0	0	0
2018-07-01	9	Southern	Playuelita	Morrocoy	T3	O.faveolata	0	25	10	17	0	0	0	0	0	0					2018-07-01	Morrocoy National Park	Southern	Mero	31	0	0	0	0
2018-07-01	9	Southern	Playuelita	Morrocoy	T3	O.faveolata	0	20	15	20	0	0	0	0	0	0					2018-07-01	Morrocoy National Park	Southern	Paicla	32	0	0	0.02	0
2018-07-01	9	Southern	Playuelita	Morrocoy	T3	O.faveolata	0	15	10	16	0	0	0	0	0	0					2018-07-01	Morrocoy National Park	Southern	Paicla	33	0	0	0.9	0.6
2018-07-01	9	Southern	Playuelita	Morrocoy	T3	O.faveolata	0	6	6	0	0	0	0	0	0	0					2018-07-01	Morrocoy National Park	Southern	Paicla	34	0	0	1.55	0
2018-07-01	8.5	Southern	Playuelita	Morrocoy	T4	O.faveolata	0	45	30	0	0	0	0	0	0	0					2018-07-01	Morrocoy National Park	Southern	Playuelita	35	0	0	0.43	0.07
2018-07-01	9	Center	Sombrero	Morrocoy	T2	O.faveolata	1	220	125	120	0	0	0	0	0	0					2018-07-01	Morrocoy National Park	Southern	Playuelita	36	0	0	0.2	0
2018-07-01	8.5	Southern	Paicla	Morrocoy	T1	O.faveolata	0	30	15	25	0	0	0	0	0	0					2018-07-01	Morrocoy National Park	Southern	Playuelita	37	0	0	0.64	0
2018-07-01	9	Southern	Paicla	Morrocoy	T2	O.faveolata	0	85	40	40	0	0	0	0	0	0					2018-07-01	Morrocoy National Park	Southern	Playuelita	38	0	0	0.43	2.14
2018-07-01	9.14	Banks	Bank 1	Bajos	T1	O.faveolata	0	15	10	10	0	0	0	0	0	0					2018-07-01	Cuare Wildlife Refuge	Refuge	Cayo Norte	23	0	0.15	3.19	2.32
2018-07-01	9.5	Refuge	Cayo Norte	Refugio	T3	O.faveolata	0	60	55	65	0	0	0	0	0	0					2018-07-01	Cuare Wildlife Refuge	Refuge	Cayo Norte	24	0	0.5	4.29	1.05
2018-07-01	9.4	Northern	Borracho	Morrocoy	T3	O.faveolata	1	126	80	120	0	0	1	1	0	0					2018-07-01	Cuare Wildlife Refuge	Refuge	Cayo Norte	25	0	0	5.55	1.6
2018-07-01	8	Banks	Bank 1	Bajos	T3	O.faveolata	0	50	30	65	0	0	1	1	1	YBD					2018-07-01	Cuare Wildlife Refuge	Refuge	Cayo Sur	26	0.28	0.64	2.07	3.7
2018-07-01	8	Banks	Bank 1	Bajos	T3	O.faveolata	0	35	30	25	0	0	1	1	0	0					2018-07-01	Cuare Wildlife Refuge	Refuge	Cayo Sur	27	0	0.2	2.05	1.73
2018-07-01	8.5	Center	Pescadores	Morrocoy	T2	O.faveolata	1	175	180	155	2	0	0	2	1	UNKNOW					2018-07-01	Cuare Wildlife Refuge	Refuge	Cayo Sur	28	3.7	0.3	0	1.9
2018-07-01	8.5	Center	Pescadores	Morrocoy	T2	O.faveolata	0	75	65	0	0	0	3	3	0	0					2018-11-01	Morrocoy National Park	Banks	Bank3	39	0	0	0	0
2018-07-01	8.5	Center	Pescadores	Morrocoy	T2	O.faveolata	0	20	25	25	3	0	0	3	1	YBD					2018-11-01	Morrocoy National Park	Banks	Bank3	40	0	0	0	0
2018-07-01	9.14	Banks	Bank 1	Bajos	T1	O.faveolata	0	40	25	30	0	0	3	3	0	0					2018-11-01	Morrocoy National Park	Banks	Bank3	41	0	0	0	0
2018-07-01	6	Center	Caiman	Morrocoy	T2	O.faveolata	1	120	100	140	0	0	5	5	0	0					2018-11-01	Morrocoy National Park	Banks	Bank4	42	0	0	0.6	0
2018-07-01	9.5	Refuge	Cayo Norte	Refugio	T3	O.faveolata	1	350	500	200	5	0	0	5	1	YBD					2018-11-01	Morrocoy National Park	Banks	Bank4	43	0	0	1.12	0
2018-07-01	8	Northern	Peraza	Morrocoy	T3	O.faveolata	1	345	250	265	0	5	5	10	1	YBD					2018-11-01	Morrocoy National Park	Banks	Bank4	44	0	0	0	0
2018-07-01	10.2	Southern	Playuelita	Morrocoy	T2	O.faveolata	1	100	55	70	0	0	10	10	0	0					2018-11-01	Morrocoy National Park	Center	Caiman	45	0	0	1.82	0
2018-07-01	10.2	Southern	Playuelita	Morrocoy	T2	O.faveolata	0	10	15	0	0	0	10	10	0	0					2018-11-01	Morrocoy National Park	Center	Caiman	46	0	0	0.17	0
2018-07-01	9	Southern	Playuelita	Morrocoy	T3	O.faveolata	0	25	28	30	0	5	5	10	1	YBD					2018-11-01	Morrocoy National Park	Center	Caiman	47	0	0	0	0
2018-07-01	12.19	Northern	Borracho	Morrocoy	T2	O.faveolata	1	290	145	150	0	0	10	10	0	0					2018-11-01	Morrocoy National Park	Center	Pescadores	48	0	0	2.05	0
2018-07-01	9.4	Northern	Borracho	Morrocoy	T3	O.faveolata	0	70	60	55	0	0	10	10	2	YBD					2018-11-01	Morrocoy National Park	Center	Pescadores	49	0	0	0.43	0
2018-07-01	8	Banks	Bank 1	Bajos	T3	O.faveolata	0	35	30	50	0	0	10	10	1	YBD					2018-11-01	Morrocoy National Park	Center	Pescadores	50	0	0	2.51	0
2018-07-01	7	Center	Caiman	Morrocoy	T1	O.faveolata	1	210	165	250	0	0	10	10	1	DSD					2018-11-01	Morrocoy National Park	Center	Sombrero	51	0	0	0.95	0
2018-07-01	9.5	Refuge	Cayo Sur	Refugio	T1	O.faveolata	1	110	80	225	0	0	10	10	1	DSD					2018-11-01	Morrocoy National Park	Center	Sombrero	52	0	0.67	2.53	0
2018-07-01	9.5	Refuge	Cayo Sur	Refugio	T3	O.annularis	1	220	140	180	2	0	8	10	0	0					2018-11-01	Morrocoy National Park	Center	Sombrero	53	0	1.38	1.37	0
2018-07-01	9	Center	Pescadores	Morrocoy	T3	O.faveolata	1	120	110	160	0	0	15	15	0	0					2018-11-01	Morrocoy National Park	Northern	Borracho	54	0	0	1.8	0
2018-07-01	8	Banks	Bank 1	Bajos	T2	O.faveolata	0	70	50	60	0	0	15	15	0	0					2018-11-01	Morrocoy National Park	Northern	Borracho	55	0	0	1.75	0
2018-07-01	7	Center	Caiman	Morrocoy	T1	O.faveolata	1	285	125	115	0	0	15	15	1	DSD					2018-11-01	Morrocoy National Park	Northern	Borracho	56	0	0	1.75	0
2018-07-01	9.4	Northern	Borracho	Morrocoy	T3	O.annularis	0	130	125	115	2	0	15	17	1	WPD					2018-11-01	Morrocoy National Park	Northern	Peraza	57	0	0	1.73	0
2018-07-01	9	Banks	Bank 2	Bajos	T1	O.faveolata	0	70	80	60	3	0	15	18	0	0					2018-11-01	Morrocoy National Park	Northern	Peraza	58	0	0	0	0
2018-07-01	8.5	Center	Pescadores	Morrocoy	T2	O.faveolata	1	190	120	175	0	0	20	20	0	0					2018-11-01	Morrocoy National Park	Northern	Peraza	59	0	0	0	0
2018-07-01	9	Center	Sombrero	Morrocoy	T2	O.faveolata	1	175	120	75	1	0	19	20	1	YBD					2018-11-01	Morrocoy National Park	Southern	Mero	66	0	0	0.15	0
2018-07-01	9	Center	Sombrero	Morrocoy	T2	O.faveolata	0	60	55	0	1	0	19	20	1	YBD					2018-11-01	Morrocoy National Park	Southern	Mero	67	0	0	0	0
2018-07-01	9	Center	Sombrero	Morrocoy	T2	O.faveolata	1	200	200	145	10	0	10	20	0	0					2018-11-01	Morrocoy National Park	Southern	Mero	68	0	0	0	0
2018-07-01	9	Center	Sombrero	Morrocoy	T2	O.faveolata	0	95	60	90	0	0	20	20	0	0					2018-11-01	Morrocoy National Park	Southern	Paicla	69	0	0	0.25	0
2018-07-01	8	Center	Sombrero	Morrocoy	T3	O.faveolata	1	240	205	120	0	20	0	20	1	YBD					2018-11-01	Morrocoy National Park	Southern	Paicla	70	0	0	0.3	0
2018-07-01	9	Refuge	Cayo Norte	Refugio	T1	O.faveolata	1	400	345	290	0	5	15	20	1	YBD					2018-11-01	Morrocoy National Park	Southern	Paicla	71	0	0	1.55	0
2018-07-01	8	Northern	Peraza	Morrocoy	T3	O.faveolata	1	235	225	150	2	0	20	22	0	0					2018-11-01	Morrocoy National Park	Southern	Playuelita	72	0	0	0.85	0
2018-07-01	8.5	Center	Pescadores	Morrocoy	T1	O.faveolata	0	40	35	35	0	0	25	25	2	YBD					2018-11-01	Morrocoy National Park	Southern	Playuelita	73	0	0	1.4	0
2018-07-01	8.5	Center	Pescadores	Morrocoy	T1	O.faveolata	1	170	70	150	5	0	20	25	1	YBD					2018-11-01	Morrocoy National Park	Southern	Playuelita	74	0	0	0.6	0
2018-07-01	8	Center	Sombrero	Morrocoy	T3	O.faveolata	1	110	105	130	0	15	10	25	0	0					2018-11-01	Cuare Wildlife Refuge	Refuge	Cayo Norte	60	0	1.95	2.1	0
2018-07-01	9	Southern	Paicla	Morrocoy	T2	O.faveolata	1	250	225	260	0	0	25	25	1	UNKNOW					2018-11-01	Cuare Wildlife Refuge	Refuge	Cayo Norte	61	0	0.11	7.23	0
2018-07-01	9	Refuge	Cayo Norte	Refugio	T1	O.faveolata	0	85	55	100	0	10	15	25	0	0					2018-11-01	Cuare Wildlife Refuge	Refuge	Cayo Norte	62	0	0	4.17	0
2018-07-01	9.5	Refuge	Cayo Sur	Refugio	T3	O.faveolata	0	65	65	55	0	0	25	25	0	0					2018-11-01	Cuare Wildlife Refuge	Refuge	Cayo Sur	63	0	0	4.61	0
2018-07-01	8	Center	Sombrero	Morrocoy	T3	O.faveolata	1	215	120	160	2	0	25	27	1	YBD					2018-11-01	Cuare Wildlife Refuge	Refuge	Cayo Sur	64	0	0	3.21	0
2018-07-01	9	Southern	Paicla	Morrocoy	T2	O.faveolata	1	215	170	300	3	0	25	28	1	UNKNOW					2018-11-01	Cuare Wildlife Refuge	Refuge	Cayo Sur	65	0	0	4.38	0
2018-07-01	8.5	Center	Pescadores	Morrocoy	T1	O.faveolata	0	55	35	85	5	0	25	30	1	UNKNOW					2019-07-01	Morrocoy National Park	Banks	Bank5	75	0	0	0.4	0.4
2018-07-01	9	Refuge	Cayo Norte	Refugio	T1	O.faveolata	1	600	275	275	0	0	30	30	0	0					2019-07-01	Morrocoy National Park	Banks	Bank5	76	0	0	0	0
2018-07-01	9.5	Refuge	Cayo Norte	Refugio	T2	O.faveolata	1	130	95	40	0	0	30	30	1	YBD					2019-07-01	Morrocoy National Park	Banks	Bank5	77	0	0	0	0.25
2018-07-01	9.5	Refuge	Cayo Sur	Refugio	T3	O.faveolata	0	35	40	35	0	0	30	30	1	UNKNOW					2019-07-01	Morrocoy National Park	Banks	Bank6	78	0	0	0	0
2018-07-01	7	Center	Caiman	Morrocoy	T1	O.faveolata	1	145	130	100	2	0	30	32	1	DSD					2019-07-01	Morrocoy National Park	Banks	Bank6	79	0	0	0.4	0.3
2018-07-01	9.5	Refuge	Cayo Norte	Refugio	T3	O.faveolata	1	370	275	155	0	3	30	33	1	YBD					2019-07-01	Morrocoy National Park	Banks	Bank6	80	0	0	1.5	0.2
2018-07-01	9.4	Northern	Borracho	Morrocoy	T3	O.faveolata	0	70	60	70	15	0	20	35	0	0					2019-07-01	Morrocoy National Park	Center	Caiman	81	0	0	2.5	0.05
2018-07-01	9.5	Refuge	Cayo Norte	Refugio	T2	O.faveolata	1	180	160	55	5	0	30	35	0	0					2019-07-01	Morrocoy National Park	Center	Caiman	82	0	0	0.7	0
2018-07-01	9.5	Refuge	Cayo Norte	Refugio	T3	O.faveolata	1	300	105	140	0	5	30	35	1	DSD					2019-07-01	Morrocoy National Park	Center	Caiman	83	0	0	0.05	1.8
2018-07-01	9.5	Refuge	Cayo Sur	Refugio	T3	O.faveolata	0	70	70	45	0	0	35	35	0	0					2019-07-01	Morrocoy National Park	Center	Pescadores	84	0	0	1.75	0.93
2018-07-01	9	Center	Pescadores	Morrocoy	T3	O.faveolata	1	250	210	315	2	0	35	37	0	0					2019-07-01	Morrocoy National Park	Center	Pescadores	85	0	0	3.38	3
2018-07-01	9	Center	Pescadores	Morrocoy	T3	O.faveolata	0	35	15	70	0	0	40	40	0	0					2019-07-01	Morrocoy National Park	Center	Pescadores	86	0	0	1.6	0.95
2018-07-01	9	Center	Sombrero	Morrocoy	T2	O.faveolata	0	70	60	60	0	30	10	40	1	WPD					2019-07-01	Morrocoy National Park	Center	Sombrero	87	0	0	4.28	0.7
2018-07-01	10.6	Northern	Borracho	Morrocoy	T1	O.faveolata	0	60	50	85	0	0	40	40	0	0					2019-07-01	Morrocoy National Park	Center	Sombrero	88	0	0	4.93	1.22
2018-07-01	9	Southern	Paicla	Morrocoy	T2	O.faveolata	1	195	140	325	0	0	40	40	0	0					2019-07-01	Morrocoy National Park	Center	Sombrero	89	0	0	2.53	1.29
2018-07-01	9.5	Refuge	Cayo Norte	Refugio	T3	O.faveolata	1	400	300	250	5	0	35	40	1	UNKNOW					2019-07-01	Morrocoy National Park	North	Borracho	90	0	0	0	2.8
2018-07-01	9.5	Refuge	Cayo Sur	Refugio	T1	O.faveolata	1	225	180	235	0	2	40	42	1	CIL					2019-07-01	Morrocoy National Park	Northern	Borracho	91	0	0	1.95	2.25
2018-07-01	9.5	Refuge	Cayo Sur	Refugio	T2	O.faveolata	1	170	50	180	0	2	40	42	0	0					2019-07-01	Morrocoy National Park	Northern	Borracho	92	0	0	2.6	4.08
2018-07-01	9	Banks	Bank 2	Bajos	T2	O.faveolata	0	50	30	35	0	0	45	45	1	DSD					2019-07-01	Morrocoy National Park	Northern	Peraza	93	0	0	3.1	1.4
2018-07-01	9	Banks	Bank 2	Bajos	T3	O.faveolata	0	30	20	20	0	0	45	45	0	0					2019-07-01	Morrocoy National Park	Northern	Peraza	94	0	0	0.1	2.35
2018-07-01	9	Refuge	Cayo Norte	Refugio	T1	O.annularis	1	240	200	110	10	15	20	45	1	WPD					2019-07-01	Morrocoy National Park	Northern	Peraza	95	0	0	0.2	6
2018-07-01	8.5	Center	Pescadores	Morrocoy	T2	O.faveolata	1	175	145	155	40	0	10	50	1	UNKNOW					2019-07-01	Morrocoy National Park	Southern	Mero	102	0	0	0.75	6.75
2018-07-01	10.2	Southern	Playuelita	Morrocoy	T2	O.faveolata	0	40	40	15	5	0	45	50	0	0					2019-07-01	Morrocoy National Park	Southern	Mero	103	0	0	0.15	6.9
2018-07-01	9	Center	Sombrero	Morrocoy	T1	O.faveolata	1	100	50	45	40	0	10	50	0	0					2019-07-01	Morrocoy National Park	Southern	Mero	104	0	0	0.2	7.7
2018-07-01	8	Center	Sombrero	Morrocoy	T3	O.faveolata	1	215	180	165	0	10	40	50	0	0					2019-07-01	Morrocoy National Park	Southern	Paicla	105	0	0	1.28	4.58
2018-07-01	8.5	Southern	Paicla	Morrocoy	T1	O.faveolata	1	210	145	150	0	0	50	50	1	YBD-DSD					2019-07-01	Morrocoy National Park	Southern	Paicla	106	0	0	0.4	6.7
2018-07-01	9.14	Banks	Bank 1	Bajos	T1	O.faveolata	0	60	60	50	5	0	45	50	1	UNKNOW					2019-07-01	Morrocoy National Park	Southern	Paicla	107	0	0	0.42	5.53
2018-07-01	9.5	Refuge	Cayo Sur	Refugio	T3	O.faveolata	1	285	300	300	0	0	50	50	0	0					2019-07-01	Morrocoy National Park	Southern	Playuelita	108	0	0	0.2	2.65
2018-07-01	9.5	Refuge	Cayo Sur	Refugio	T3	O.faveolata	0	35	30	16	0	0	50	50	0	0					2019-07-01	Morrocoy National Park	Southern	Playuelita	109	0	0	0	8.3
2018-07-01	9.5	Refuge	Cayo Norte	Refugio	T3	O.faveolata	1	390	250	245	2	0	50	52	1	YBD-DSD					2019-07-01	Morrocoy National Park	Southern	Playuelita	110	0	0	0.9	2.9
2018-07-01	10.6	Southern	Playuelita	Morrocoy	T1	O.faveolata	1	165	70	110	0	0	60	60	0	0					2019-07-01	Cuare Wildlife Refuge	Refuge	Cayo Norte	96	0	0	6.25	1.5
2018-07-01	9.4	Northern	Borracho	Morrocoy	T3	O.faveolata	1	120	75	75	0	0	60	60	0	TDL					2019-07-01	Cuare Wildlife Refuge	Refuge	Cayo Norte	97	0.25	0.5	2.2	4.65
2018-07-01	9	Southern	Paicla	Morrocoy	T2	O.faveolata	1	220	210	270	0	0	60	60	0	0					2019-07-01	Cuare Wildlife Refuge	Refuge	Cayo Norte	98	0.2	0.5	2.15	4.6
2018-07-01	9	Southern	Paicla	Morrocoy	T2	O.faveolata	1	175	165	230	0	0	60	60	0	0					2019-07-01	Cuare Wildlife Refuge	Refuge	Cayo Sur	99	0	0	2.43	5
2018-07-01	9.5	Refuge	Cayo Norte	Refugio	T2	O.faveolata	1	190	120	40	0	0	60	60	0	0					2019-07-01	Cuare Wildlife Refuge	Refuge	Cayo Sur	100	0	0	4.6	2.7
2018-07-01	9.5	Refuge	Cayo Sur	Refugio	T2	O.faveolata	1	100	90	250	0	0	60	60	0	0					2019-07-01	Cuare Wildlife Refuge	Refuge	Cayo Sur	101	0	0	3.7	4.2
2018-07-01	9.5	Refuge	Cayo Sur	Refugio	T3	O.faveolata	0	70	30	40	0	0	60	60	0	0					Jan-20	Morrocoy National Park	Center	Caiman	111	0	0	1.8	0
2018-07-01	9.5	Refuge	Cayo Sur	Refugio	T3	O.faveolata	1	200	300	220	10	0	50	60	1	YBD					Jan-20	Morrocoy National Park	Center	Caiman	112	0	0	0.95	0
2018-07-01	8	Northern	Peraza	Morrocoy	T1	O.faveolata	1	315	300	290	0	10	60	70	1	DSD					Jan-20	Morrocoy National Park	Center	Caiman	113	0	0	2.1	0
2018-07-01	9	Center	Sombrero	Morrocoy	T1	O.faveolata	1	170	165	155	20	0	50	70	1	YBD					Jan-20	Morrocoy National Park	Center	Pescadores	114	0	0	1.4	0
2018-07-01	9	Center	Sombrero	Morrocoy	T2	O.faveolata	1	110	55	95	0	60	10	70	2	YBD					Jan-20	Morrocoy National Park	Center	Pescadores	115	0	0	5.85	0
2018-07-01	6	Center	Caiman	Morrocoy	T3	O.faveolata	1	240	105	170	0	0	70	70	1	YBD-DSD					Jan-20	Morrocoy National Park	Center	Pescadores	116	0	0	0.5	0
2018-07-01	9	Refuge	Cayo Norte	Refugio	T1	O.faveolata	1	700	250	250	0	5	65	70	1	WPD					Jan-20	Morrocoy National Park	Center	Sombrero	117	0	1.95	0.65	0
2018-07-01	9	Refuge	Cayo Norte	Refugio	T1	O.faveolata	1	170	165	150	5	10	55	70	1	DSD					Jan-20	Morrocoy National Park	Center	Sombrero	118	0	0	3.95	0
2018-07-01	9.5	Refuge	Cayo Norte	Refugio	T2	O.faveolata	1	230	160	200	5	0	65	70	0	0					Jan-20	Morrocoy National Park	Center	Sombrero	119	0	0	2.35	0
2018-07-01	9.5	Refuge	Cayo Sur	Refugio	T1	O.faveolata	1	200	120	170	0	0	70	70	0	0					Jan-20	Morrocoy National Park	Northern	Borracho	120	0	0	1.5	0
2018-07-01	9.5	Refuge	Cayo Sur	Refugio	T1	O.faveolata	1	205	140	135	0	0	70	70	0	0					Jan-20	Morrocoy National Park	Northern	Borracho	121	0	0	2.15	0
2018-07-01	9.5	Refuge	Cayo Sur	Refugio	T2	O.annularis	0	85	75	260	0	0	70	70	1	WPD					Jan-20	Morrocoy National Park	Northern	Borracho	122	0	0	0.4	0
2018-07-01	9.5	Refuge	Cayo Sur	Refugio	T3	O.faveolata	1	115	65	105	0	0	70	70	0	0					Jan-20	Morrocoy National Park	Northern	Peraza	123	0	0	4.65	0
2018-07-01	10.6	Northern	Borracho	Morrocoy	T1	O.faveolata	1	145	140	120	0	0	75	75	0	0					Jan-20	Morrocoy National Park	Northern	Peraza	124	0	0	0.1	0
2018-07-01	9	Southern	Paicla	Morrocoy	T3	O.faveolata	1	280	215	270	0	0	75	75	0	0					Jan-20	Morrocoy National Park	Northern	Peraza	125	0	0	1.02	0
2018-07-01	6	Center	Caiman	Morrocoy	T2	O.annularis	1	645	450	160	0	0	75	75	0	0					Jan-20	Morrocoy National Park	Southern	Mero	132	0	2.3	2.7	0
2018-07-01	9.5	Refuge	Cayo Norte	Refugio	T2	O.faveolata	1	155	95	145	0	0	75	75	0	0					Jan-20	Morrocoy National Park	Southern	Mero	133	0	0	0.75	0
2018-07-01	9.5	Refuge	Cayo Sur	Refugio	T1	O.faveolata	1	145	90	120	0	0	75	75	0	0					Jan-20	Morrocoy National Park	Southern	Mero	134	0	0	0.2	0
2018-07-01	8.5	Southern	Playuelita	Morrocoy	T4	O.faveolata	1	180	135	160	3	0	75	78	0	0					Jan-20	Morrocoy National Park	Southern	Paicla	135	0	0	1.2	0
2018-07-01	8	Northern	Peraza	Morrocoy	T2	O.faveolata	1	200	160	120	0	0	80	80	0	0					Jan-20	Morrocoy National Park	Southern	Paicla	136	0	0	1.7	0
2018-07-01	9	Center	Sombrero	Morrocoy	T2	O.faveolata	1	100	85	100	0	55	25	80	2	UNKNOW					Jan-20	Morrocoy National Park	Southern	Paicla	137	0	0	0.21	0.3
2018-07-01	8	Banks	Bank 1	Bajos	T2	O.faveolata	1	120	65	80	0	10	70	80	0	0					Jan-20	Morrocoy National Park	Southern	Playuelita	138	0	0	0	0
2018-07-01	9.5	Refuge	Cayo Norte	Refugio	T2	O.faveolata	1	320	200	170	0	0	80	80	0	0					Jan-20	Morrocoy National Park	Southern	Playuelita	139	0	0	0.9	0
2018-07-01	9.5	Refuge	Cayo Sur	Refugio	T1	O.faveolata	1	140	125	130	0	0	80	80	0	0					Jan-20	Morrocoy National Park	Southern	Playuelita	140	0	0	1.3	0
2018-07-01	8	Center	Sombrero	Morrocoy	T3	O.faveolata	1	150	100	130	1	30	50	81	1	YBD					Jan-20	Cuare Wildlife Refuge	Refuge	Cayo Norte	126	0	0	5.35	0
2018-07-01	9.5	Refuge	Cayo Sur	Refugio	T2	O.faveolata	1	185	65	220	2	0	80	82	1	WPD					Jan-20	Cuare Wildlife Refuge	Refuge	Cayo Norte	127	0	0	5.1	0
2018-07-01	9.5	Refuge	Cayo Sur	Refugio	T1	O.faveolata	1	200	140	230	0	3	80	83	1	YBD					Jan-20	Cuare Wildlife Refuge	Refuge	Cayo Norte	128	0	3.1	4.4	0
2018-07-01	8	Northern	Peraza	Morrocoy	T4	O.faveolata	1	410	340	345	0	0	85	85	0	0					Jan-20	Cuare Wildlife Refuge	Refuge	Cayo Sur	129	0	1.7	4.2	0
2018-07-01	8	Center	Sombrero	Morrocoy	T3	O.faveolata	1	125	100	110	0	5	80	85	0	0					Jan-20	Cuare Wildlife Refuge	Refuge	Cayo Sur	130	0	2.7	1.85	0
2018-07-01	9.5	Refuge	Cayo Norte	Refugio	T2	O.faveolata	1	125	100	80	0	0	85	85	0	0					Jan-20	Cuare Wildlife Refuge	Refuge	Cayo Sur	131	0	0	4.1	0
2018-07-01	9.5	Refuge	Cayo Sur	Refugio	T1	O.annularis	1	200	145	165	0	0	85	85	0	0
2018-07-01	9.5	Refuge	Cayo Sur	Refugio	T1	O.faveolata	1	170	100	170	0	0	85	85	0	0
2018-07-01	9.5	Refuge	Cayo Sur	Refugio	T3	O.faveolata	1	170	95	115	0	0	85	85	0	0
2018-07-01	8	Northern	Peraza	Morrocoy	T3	O.faveolata	1	475	450	280	0	0	90	90	0	0
2018-07-01	9,1 m	Southern	Mero	Morrocoy	T3	O.faveolata	0	30	20	25	20	40	30	90	0	0
2018-07-01	6	Center	Caiman	Morrocoy	T3	O.faveolata	1	125	180	155	0	0	90	90	0	0
2018-07-01	9	Refuge	Cayo Norte	Refugio	T1	O.faveolata	0	90	60	90	0	10	80	90	0	0
2018-07-01	9.5	Refuge	Cayo Norte	Refugio	T2	O.annularis	0	115	55	135	0	0	90	90	0	0
2018-07-01	9.5	Refuge	Cayo Sur	Refugio	T2	O.faveolata	1	200	185	275	0	0	90	90	0	0
2018-07-01	6	Center	Caiman	Morrocoy	T2	O.faveolata	1	225	115	150	0	0	93	93	0	0
2018-07-01	10.2	Southern	Mero	Morrocoy	T2	O.faveolata	1	100	95	130	0	0	95	95	0	0
2018-07-01	9	Center	Sombrero	Morrocoy	T2	O.faveolata	0	75	40	45	0	95	0	95	0	0
2018-07-01	8.5	Southern	Playuelita	Morrocoy	T4	O.faveolata	1	175	115	120	0	1	95	96	0	0
2018-07-01	9	Southern	Paicla	Morrocoy	T3	O.faveolata	1	200	150	70	0	0	100	100
2018-07-01	6	Center	Caiman	Morrocoy	T3	O.annularis	1	300	200	100	0	0	100	100
2018-11-01	8	Southern	Mero	Morrocoy	T1	O.faveolata	0	15	10	25	0	0	0	0	0	0
2018-11-01	8	Southern	Playuelita	Morrocoy	T1	O.faveolata	0	20	15	15	0	0	0	0	0	0
2018-11-01	8	Southern	Playuelita	Morrocoy	T1	O.faveolata	0	20	15	15	0	0	0	0	0	0
2018-11-01	8	Southern	Playuelita	Morrocoy	T3	O.faveolata	0	20	15	40	0	0	0	0	0	0
2018-11-01	9	Center	Sombrero	Morrocoy	T3	O.faveolata	0	30	15	20	0	0	0	0	0	TDL
2018-11-01	9	Center	Sombrero	Morrocoy	T3	O.faveolata	0	30	20	35	0	0	0	0	0	0
2018-11-01	9	Center	Sombrero	Morrocoy	T3	O.faveolata	0	25	20	40	0	0	0	0	0	0
2018-11-01	9	Center	Pescadores	Morrocoy	T1	O.faveolata	0	25	25	10	0	0	0	0	0	0
2018-11-01	9	Refuge	Cayo Sur	Refugio	T1	O.faveolata	0	35	35	50	0	0	0	0	0	0
2018-11-01	9	Refuge	Cayo Sur	Refugio	T1	O.faveolata	0	60	0	90	0	0	0	0	0	0
2018-11-01	9	Refuge	Cayo Sur	Refugio	T3	O.faveolata	0	30	15	25	0	0	0	0	0	0
2018-11-01	9	Refuge	Cayo Sur	Refugio	T3	O.faveolata	0	15	15	20	0	0	0	0	0	0
2018-11-01	9	Refuge	Cayo Sur	Refugio	T3	O.faveolata	0	25	15	25	0	0	0	0	0	0
2018-11-01	9	Refuge	Cayo Norte	Refugio	T3	O.faveolata	0	15	15	20	0	0	0	0	0	0
2018-11-01	9	Refuge	Cayo Norte	Refugio	T3	O.faveolata	0	30	20	15	0	0	0	0	0	0
2018-11-01	9	Banks	Bank SANARITO	Bajos	T3	O.faveolata	0	20	15	40	0	0	0	0	0	TDL
2018-11-01	9	Northern	Borracho	Morrocoy	T3	O.faveolata	0	50	40	50	0	0	0	0	1	DSD
2018-11-01	9	Northern	Peraza	Morrocoy	T2	O.faveolata	0	40	5	30	0	0	0	0	0	0
2018-11-01	8	Southern	Paicla	Morrocoy	T3	O.faveolata	0	25	20	30	0	0	2	2	0	0
2018-11-01	9	Center	Pescadores	Morrocoy	T2	O.faveolata	0	35	25	15	0	0	3	3	0	0
2018-11-01	8	Southern	Playuelita	Morrocoy	T1	O.faveolata	0	25	15	40	0	5	0	5	0	TDL
2018-11-01	8	Southern	Playuelita	Morrocoy	T1	O.faveolata	0	30	15	15	0	0	5	5	0	0
2018-11-01	8	Southern	Playuelita	Morrocoy	T2	O.faveolata	0	25	15	20	0	0	5	5	0	0
2018-11-01	8	Southern	Playuelita	Morrocoy	T3	O.faveolata	0	35	30	25	0	5	0	5	0	TDL
2018-11-01	8	Southern	Playuelita	Morrocoy	T3	O.faveolata	0	35	15	30	0	5	0	5	0	TDL
2018-11-01	8	Southern	Paicla	Morrocoy	T3	O.faveolata	0	35	20	20	0	0	5	5	0	0
2018-11-01	9	Center	Caiman	Morrocoy	T3	O.faveolata	0	25	20	15	0	0	5	5	1	DSD
2018-11-01	9	Center	Pescadores	Morrocoy	T2	O.faveolata	0	45	30	35	0	0	5	5	0	0
2018-11-01	9	Center	Pescadores	Morrocoy	T2	O.faveolata	0	70	50	55	0	5	0	5	0	TDL
2018-11-01	9	Center	Pescadores	Morrocoy	T3	O.faveolata	0	35	30	15	0	5	0	5	0	0
2018-11-01	9	Refuge	Cayo Sur	Refugio	T1	O.faveolata	0	65	55	55	0	5	0	5	0	TDL
2018-11-01	9	Refuge	Cayo Sur	Refugio	T1	O.faveolata	0	45	25	30	0	5	0	5	0	TDL
2018-11-01	9	Refuge	Cayo Sur	Refugio	T1	O.faveolata	0	25	30	45	0	5	0	5	0	TDL
2018-11-01	9	Refuge	Cayo Sur	Refugio	T2	O.faveolata	0	70	70	40	0	5	0	5	0	TDL
2018-11-01	9	Refuge	Cayo Sur	Refugio	T3	O.faveolata	0	20	15	30	0	5	0	5	0	TDL
2018-11-01	9	Refuge	Cayo Sur	Refugio	T3	O.faveolata	0	45	20	40	0	5	0	5	0	TDL
2018-11-01	9	Refuge	Cayo Norte	Refugio	T2	O.faveolata	0	65	35	30	0	5	0	5	0	TDL
2018-11-01	9	Refuge	Cayo Norte	Refugio	T2	O.faveolata	1	100	20	30	0	5	0	5	0	TDL
2018-11-01	9	Refuge	Cayo Norte	Refugio	T3	O.faveolata	0	65	25	50	5	0	0	5	0	0
2018-11-01	9	Refuge	Cayo Norte	Refugio	T3	O.faveolata	0	20	20	30	0	5	0	5	0	TDL
2018-11-01	9	Banks	Bank SANARITO	Bajos	T1	O.faveolata	0	30	20	40	0	0	5	5	0	0
2018-11-01	9	Banks	Bank SANARITO	Bajos	T2	O.faveolata	0	75	55	64	0	5	0	5	0	TDL
2018-11-01	9	Banks	Bank SANARITO	Bajos	T2	O.faveolata	0	60	35	40	0	5	0	5	0	TDL
2018-11-01	9	Northern	Borracho	Morrocoy	T1	O.faveolata	0	60	45	70	0	5	0	5	0	TDL
2018-11-01	9	Northern	Borracho	Morrocoy	T1	O.faveolata	0	40	25	20	0	5	0	5	0	TDL
2018-11-01	9	Northern	Borracho	Morrocoy	T1	O.faveolata	0	45	40	25	0	0	5	5	0	TDL
2018-11-01	9	Northern	Borracho	Morrocoy	T1	O.faveolata	0	60	45	55	0	5	0	5	0	TDL
2018-11-01	9	Northern	Borracho	Morrocoy	T3	O.faveolata	0	35	15	30	0	5	0	5	0	TDL
2018-11-01	9	Northern	Borracho	Morrocoy	T3	O.faveolata	0	30	30	5	0	5	0	5	0	TDL
2018-11-01	9	Northern	Peraza	Morrocoy	T2	O.faveolata	0	50	35	35	0	0	5	5	0	0
2018-11-01	8	Southern	Paicla	Morrocoy	T1	O.faveolata	0	35	30	40	0	0	10	10	0	0
2018-11-01	8	Southern	Paicla	Morrocoy	T1	O.faveolata	0	35	30	25	0	0	10	10	2	YBD
2018-11-01	9	Center	Caiman	Morrocoy	T3	O.faveolata	0	25	15	30	0	0	10	10	2	YBD
2018-11-01	9	Center	Sombrero	Morrocoy	T2	O.faveolata	0	30	20	30	0	10	0	10	0	TDL
2018-11-01	9	Center	Sombrero	Morrocoy	T3	O.faveolata	0	60	25	65	0	0	10	10	0	0
2018-11-01	9	Center	Sombrero	Morrocoy	T3	O.faveolata	0	45	25	15	0	10	0	10	0	TDL
2018-11-01	9	Center	Pescadores	Morrocoy	T1	O.faveolata	1	100	45	85	0	10	0	10	0	0
2018-11-01	9	Refuge	Cayo Sur	Refugio	T1	O.faveolata	0	25	15	25	0	10	0	10	0	TDL
2018-11-01	9	Refuge	Cayo Sur	Refugio	T1	O.faveolata	1	100	60	55	0	10	0	10	0	TDL
2018-11-01	9	Refuge	Cayo Sur	Refugio	T1	O.faveolata	0	55	40	45	0	10	0	10	0	TDL
2018-11-01	9	Refuge	Cayo Sur	Refugio	T1	O.faveolata	0	55	30	40	0	10	0	10	0	TDL
2018-11-01	9	Refuge	Cayo Sur	Refugio	T2	O.faveolata	0	55	40	40	0	10	0	10	0	TDL
2018-11-01	9	Refuge	Cayo Sur	Refugio	T2	O.faveolata	0	40	30	15	0	10	0	10	0	TDL
2018-11-01	9	Refuge	Cayo Sur	Refugio	T2	O.faveolata	0	30	25	30	0	10	0	10	0	TDL
2018-11-01	9	Refuge	Cayo Sur	Refugio	T3	O.faveolata	0	35	20	30	0	10	0	10	0	TDL
2018-11-01	9	Refuge	Cayo Sur	Refugio	T3	O.faveolata	0	50	35	50	0	10	0	10	0	TDL
2018-11-01	9	Refuge	Cayo Norte	Refugio	T1	O.faveolata	0	45	30	30	0	10	0	10	0	TDL
2018-11-01	9	Refuge	Cayo Norte	Refugio	T1	O.faveolata	0	50	20	45	0	0	10	10	0	0
2018-11-01	9	Refuge	Cayo Norte	Refugio	T3	O.faveolata	0	55	35	65	0	0	10	10	0	0
2018-11-01	9	Refuge	Cayo Norte	Refugio	T3	O.faveolata	0	60	30	50	0	10	0	10	0	TDL
2018-11-01	9	Banks	Bank SANARITO	Bajos	T1	O.faveolata	0	35	20	40	0	5	5	10	0	TDL
2018-11-01	9	Banks	Bank SANARITO	Bajos	T1	O.faveolata	0	40	25	60	0	10	0	10	0	TDL
2018-11-01	9	Banks	Bank SANARITO	Bajos	T2	O.faveolata	0	30	15	30	0	0	10	10	0	TDL
2018-11-01	9	Banks	Bank SANARITO	Bajos	T3	O.faveolata	0	90	65	100	5	5	0	10	0	TDL
2018-11-01	9	Banks	Bank SANARITO	Bajos	T3	O.faveolata	0	40	40	50	0	10	0	10	0	TDL
2018-11-01	9	Northern	Borracho	Morrocoy	T2	O.faveolata	0	35	25	25	0	10	0	10	0	TDL
2018-11-01	9	Northern	Borracho	Morrocoy	T3	O.faveolata	0	60	55	45	0	10	0	10	0	TDL
2018-11-01	9	Northern	Borracho	Morrocoy	T3	O.faveolata	0	50	25	35	0	10	0	10	0	TDL
2018-11-01	9	Northern	Borracho	Morrocoy	T3	O.faveolata	0	65	45	50	0	10	0	10	0	TDL
2018-11-01	8	Southern	Paicla	Morrocoy	T3	O.faveolata	0	45	35	35	0	15	0	15	0	TDL
2018-11-01	7	Center	Caiman	Morrocoy	T1	O.faveolata	0	60	35	60	0	0	15	15	1	YBD
2018-11-01	9	Center	Sombrero	Morrocoy	T3	O.faveolata	0	25	25	30	0	15	0	15	0	0
2018-11-01	9	Center	Pescadores	Morrocoy	T3	O.faveolata	0	50	30	40	0	15	0	15	0	TDL
2018-11-01	9	Refuge	Cayo Sur	Refugio	T2	O.faveolata	0	60	55	65	0	15	0	15	0	TDL
2018-11-01	9	Refuge	Cayo Sur	Refugio	T2	O.faveolata	0	60	45	30	0	15	0	15	0	TDL
2018-11-01	9	Refuge	Cayo Sur	Refugio	T3	O.faveolata	0	40	30	30	0	15	0	15	0	TDL
2018-11-01	9	Refuge	Cayo Sur	Refugio	T3	O.faveolata	0	60	50	40	0	15	0	15	0	TDL
2018-11-01	9	Refuge	Cayo Sur	Refugio	T3	O.faveolata	0	45	35	20	0	15	0	15	0	TDL
2018-11-01	9	Refuge	Cayo Sur	Refugio	T3	O.faveolata	0	80	45	75	0	15	0	15	0	TDL
2018-11-01	9	Refuge	Cayo Sur	Refugio	T3	O.faveolata	0	60	40	35	0	15	0	15	0	TDL
2018-11-01	9	Refuge	Cayo Norte	Refugio	T2	O.faveolata	0	75	35	45	0	15	0	15	0	TDL
2018-11-01	9	Refuge	Cayo Norte	Refugio	T2	O.faveolata	0	75	30	30	0	15	0	15	0	TDL
2018-11-01	9	Refuge	Cayo Norte	Refugio	T2	O.faveolata	1	100	85	100	0	15	0	15	0	TDL
2018-11-01	9	Banks	Bank SANARITO	Bajos	T2	O.faveolata	0	60	45	80	0	0	15	15	0	TDL
2018-11-01	9	Banks	Bank SANARITO	Bajos	T3	O.faveolata	0	55	50	80	0	15	0	15	0	TDL
2018-11-01	9	Northern	Borracho	Morrocoy	T3	O.faveolata	0	65	40	60	0	15	0	15	0	TDL
2018-11-01	9	Northern	Borracho	Morrocoy	T3	O.faveolata	0	50	40	30	0	15	0	15	0	TDL
2018-11-01	8	Southern	Mero	Morrocoy	T1	O.faveolata	0	30	30	20	0	0	20	20	0	0
2018-11-01	8	Southern	Mero	Morrocoy	T2	O.faveolata	0	20	20	30	0	0	20	20	0	0
2018-11-01	9	Center	Sombrero	Morrocoy	T3	O.annularis	0	45	45	50	0	0	20	20	0	0
2018-11-01	9	Center	Pescadores	Morrocoy	T1	O.faveolata	1	120	70	100	0	20	0	20	0	TDL
2018-11-01	9	Center	Pescadores	Morrocoy	T3	O.faveolata	1	100	50	75	0	20	0	20	0	TDL
2018-11-01	9	Refuge	Cayo Sur	Refugio	T1	O.faveolata	0	35	15	15	0	20	0	20	0	0
2018-11-01	9	Refuge	Cayo Sur	Refugio	T1	O.faveolata	0	75	30	80	0	20	0	20	0	TDL
2018-11-01	9	Refuge	Cayo Sur	Refugio	T1	O.faveolata	0	40	30	40	0	20	0	20	0	TDL
2018-11-01	9	Refuge	Cayo Sur	Refugio	T2	O.faveolata	0	85	55	45	0	5	15	20	0	TDL
2018-11-01	9	Refuge	Cayo Norte	Refugio	T1	O.faveolata	0	50	45	70	0	20	0	20	0	TDL
2018-11-01	9	Refuge	Cayo Norte	Refugio	T1	O.faveolata	0	85	55	70	0	20	0	20	0	TDL
2018-11-01	9	Refuge	Cayo Norte	Refugio	T1	O.faveolata	0	70	45	70	0	0	20	20	0	0
2018-11-01	9	Refuge	Cayo Norte	Refugio	T1	O.faveolata	1	300	230	100	0	20	0	20	0	TDL
2018-11-01	9	Refuge	Cayo Norte	Refugio	T2	O.faveolata	1	130	80	100	0	20	0	20	0	TDL
2018-11-01	9	Refuge	Cayo Norte	Refugio	T3	O.faveolata	1	100	50	100	0	20	0	20	0	TDL
2018-11-01	9	Refuge	Cayo Norte	Refugio	T3	O.faveolata	0	55	20	20	0	20	0	20	0	TDL
2018-11-01	9	Refuge	Cayo Norte	Refugio	T3	O.faveolata	0	65	30	60	0	20	0	20	0	TDL
2018-11-01	9	Northern	Borracho	Morrocoy	T3	O.faveolata	0	80	50	70	0	20	0	20	0	TDL
2018-11-01	9	Northern	Borracho	Morrocoy	T3	O.faveolata	0	15	15	10	0	20	0	20	0	TDL
2018-11-01	8	Southern	Paicla	Morrocoy	T1	O.faveolata	0	45	40	50	0	0	25	25	2	YBD
2018-11-01	8	Southern	Paicla	Morrocoy	T2	O.faveolata	0	55	50	95	0	0	25	25	2	YBD
2018-11-01	8	Southern	Paicla	Morrocoy	T3	O.faveolata	0	50	50	25	0	0	25	25	2	YBD
2018-11-01	8	Southern	Paicla	Morrocoy	T3	O.faveolata	0	45	20	40	0	0	25	25	0	0
2018-11-01	7	Center	Caiman	Morrocoy	T1	O.faveolata	0	45	35	40	0	0	25	25	0	0
2018-11-01	9	Center	Sombrero	Morrocoy	T2	O.faveolata	0	30	30	25	0	0	25	25	0	0
2018-11-01	9	Center	Sombrero	Morrocoy	T3	O.annularis	0	40	35	40	0	25	0	25	1	YBD
2018-11-01	9	Center	Pescadores	Morrocoy	T1	O.faveolata	0	85	65	80	0	0	25	25	0	0
2018-11-01	9	Center	Pescadores	Morrocoy	T3	O.faveolata	0	40	25	20	0	25	0	25	0	TDL
2018-11-01	9	Refuge	Cayo Sur	Refugio	T2	O.faveolata	0	70	45	45	0	25	0	25	0	TDL
2018-11-01	9	Northern	Borracho	Morrocoy	T1	O.faveolata	1	100	100	140	5	20	0	25	0	TDL
2018-11-01	9	Northern	Borracho	Morrocoy	T2	O.faveolata	0	40	30	45	0	5	20	25	0	TDL
2018-11-01	9	Northern	Borracho	Morrocoy	T2	O.faveolata	0	90	55	100	5	20	0	25	0	TDL
2018-11-01	9	Northern	Borracho	Morrocoy	T3	O.faveolata	0	70	30	40	0	15	10	25	0	TDL
2018-11-01	8	Southern	Playuelita	Morrocoy	T3	O.faveolata	0	35	15	25	0	0	30	30	0	0
2018-11-01	8	Southern	Paicla	Morrocoy	T3	O.faveolata	0	60	55	40	0	0	30	30	2	YBD
2018-11-01	7	Center	Caiman	Morrocoy	T1	O.faveolata	0	80	45	55	0	0	30	30	2	YBD
2018-11-01	7	Center	Caiman	Morrocoy	T1	O.faveolata	0	60	40	75	0	10	20	30	0	TDL
2018-11-01	9	Center	Sombrero	Morrocoy	T1	O.annularis	0	65	60	60	0	0	30	30	0	0
2018-11-01	9	Center	Sombrero	Morrocoy	T1	O.faveolata	1	100	45	100	0	30	0	30	0	TDL
2018-11-01	9	Center	Sombrero	Morrocoy	T2	O.faveolata	0	60	40	75	0	10	20	30	0	TDL
2018-11-01	9	Center	Pescadores	Morrocoy	T1	O.faveolata	0	70	50	100	0	0	30	30	0	0
2018-11-01	9	Center	Pescadores	Morrocoy	T3	O.faveolata	1	140	55	55	0	30	0	30	0	TDL
2018-11-01	9	Refuge	Cayo Sur	Refugio	T1	O.faveolata	0	75	60	90	0	30	0	30	0	TDL
2018-11-01	9	Refuge	Cayo Sur	Refugio	T3	O.faveolata	0	55	45	35	0	5	25	30	0	TDL
2018-11-01	9	Refuge	Cayo Norte	Refugio	T1	O.faveolata	1	140	75	100	0	30	0	30	0	TDL
2018-11-01	9	Refuge	Cayo Norte	Refugio	T2	O.faveolata	1	255	200	100	0	30	0	30	0	TDL
2018-11-01	9	Refuge	Cayo Norte	Refugio	T3	O.faveolata	1	120	70	100	0	30	0	30	0	TDL
2018-11-01	9	Northern	Borracho	Morrocoy	T2	O.faveolata	1	100	70	80	5	25	0	30	0	TDL
2018-11-01	7	Center	Caiman	Morrocoy	T1	O.faveolata	0	75	65	90	0	5	30	35	2	YBD
2018-11-01	9	Center	Sombrero	Morrocoy	T2	O.faveolata	1	120	100	75	0	10	25	35	0	TDL
2018-11-01	9	Center	Sombrero	Morrocoy	T3	O.annularis	0	55	40	55	0	5	30	35	1	WPD
2018-11-01	9	Center	Pescadores	Morrocoy	T1	O.faveolata	1	100	75	55	0	15	20	35	0	TDL
2018-11-01	9	Center	Pescadores	Morrocoy	T2	O.faveolata	0	80	30	35	5	30	0	35	0	TDL
2018-11-01	9	Center	Pescadores	Morrocoy	T2	O.faveolata	1	100	90	65	0	15	20	35	0	TDL
2018-11-01	9	Center	Pescadores	Morrocoy	T3	O.faveolata	0	50	50	60	0	15	20	35	1	YBD
2018-11-01	9	Refuge	Cayo Sur	Refugio	T3	O.faveolata	0	80	45	75	0	5	30	35	0	TDL
2018-11-01	9	Refuge	Cayo Norte	Refugio	T2	O.faveolata	1	130	100	100	0	35	0	35	0	TDL
2018-11-01	9	Refuge	Cayo Norte	Refugio	T3	O.faveolata	1	100	75	75	0	5	30	35	0	TDL
2018-11-01	7	Center	Caiman	Morrocoy	T2	O.faveolata	1	140	135	190	0	0	40	40	1	DSD
2018-11-01	9	Center	Sombrero	Morrocoy	T2	O.faveolata	1	200	100	140	0	10	30	40	0	TDL
2018-11-01	9	Center	Sombrero	Morrocoy	T2	O.annularis	0	100	45	30	0	40	0	40	0	TDL
2018-11-01	9	Center	Sombrero	Morrocoy	T3	O.annularis	0	80	60	65	30	0	10	40	1	YBD
2018-11-01	9	Refuge	Cayo Sur	Refugio	T3	O.faveolata	1	100	100	85	0	10	30	40	0	TDL
2018-11-01	9	Refuge	Cayo Norte	Refugio	T1	O.annularis	0	100	65	100	0	40	0	40	0	TDL
2018-11-01	9	Refuge	Cayo Norte	Refugio	T2	O.faveolata	1	140	40	160	0	20	20	40	0	TDL
2018-11-01	9	Refuge	Cayo Norte	Refugio	T2	O.faveolata	1	220	160	240	5	25	10	40	0	TDL
2018-11-01	9	Refuge	Cayo Norte	Refugio	T2	O.faveolata	1	170	60	100	0	40	0	40	0	TDL
2018-11-01	9	Refuge	Cayo Norte	Refugio	T3	O.faveolata	1	160	55	100	0	10	30	40	0	TDL
2018-11-01	9	Northern	Borracho	Morrocoy	T2	O.faveolata	1	140	80	75	0	20	20	40	0	TDL
2018-11-01	9	Refuge	Cayo Norte	Refugio	T1	O.faveolata	1	165	145	250	0	30	15	45	0	TDL
2018-11-01	9	Refuge	Cayo Norte	Refugio	T3	O.faveolata	1	100	50	80	0	15	30	45	0	TDL
2018-11-01	9	Northern	Peraza	Morrocoy	T1	O.faveolata	1	200	160	160	0	40	5	45	0	TDL
2018-11-01	8	Southern	Paicla	Morrocoy	T3	O.faveolata	1	100	85	80	0	0	50	50	2	YBD
2018-11-01	9	Center	Sombrero	Morrocoy	T1	O.faveolata	0	75	60	75	0	20	30	50	0	TDL
2018-11-01	9	Center	Sombrero	Morrocoy	T2	O.faveolata	0	30	35	40	0	0	50	50	0	0
2018-11-01	9	Center	Sombrero	Morrocoy	T3	O.annularis	0	45	15	60	0	0	50	50	0	0
2018-11-01	9	Center	Sombrero	Morrocoy	T3	O.faveolata	0	60	40	85	0	10	40	50	1	YBD
2018-11-01	9	Center	Sombrero	Morrocoy	T3	O.faveolata	0	55	50	65	0	50	0	50	0	0
2018-11-01	9	Center	Pescadores	Morrocoy	T2	O.faveolata	1	100	50	85	0	0	50	50	0	0
2018-11-01	9	Center	Pescadores	Morrocoy	T3	O.faveolata	0	30	20	25	0	50	0	50	0	TDL
2018-11-01	9	Refuge	Cayo Sur	Refugio	T1	O.faveolata	0	40	35	35	0	50	0	50	0	TDL
2018-11-01	9	Refuge	Cayo Sur	Refugio	T1	O.faveolata	0	55	50	30	0	50	0	50	0	TDL
2018-11-01	9	Refuge	Cayo Sur	Refugio	T1	O.faveolata	0	75	40	55	0	50	0	50	0	TDL
2018-11-01	9	Refuge	Cayo Sur	Refugio	T1	O.faveolata	1	100	40	75	0	20	30	50	0	TDL
2018-11-01	9	Refuge	Cayo Sur	Refugio	T2	O.faveolata	1	100	55	75	0	50	0	50	0	TDL
2018-11-01	9	Refuge	Cayo Sur	Refugio	T2	O.faveolata	0	60	50	55	0	50	0	50	0	TDL
2018-11-01	9	Refuge	Cayo Sur	Refugio	T2	O.faveolata	0	70	100	100	0	20	30	50	0	TDL
2018-11-01	9	Refuge	Cayo Sur	Refugio	T3	O.faveolata	1	220	150	100	0	20	30	50	0	TDL
2018-11-01	9	Refuge	Cayo Norte	Refugio	T2	O.faveolata	1	125	60	100	0	50	0	50	0	TDL
2018-11-01	9	Refuge	Cayo Norte	Refugio	T2	O.annularis	1	160	70	100	0	0	50	50	0	0
2018-11-01	9	Refuge	Cayo Norte	Refugio	T3	O.faveolata	1	100	100	80	0	30	20	50	0	TDL
2018-11-01	8	Southern	Playuelita	Morrocoy	T3	O.faveolata	0	50	30	35	0	5	50	55	0	TDL
2018-11-01	7	Center	Caiman	Morrocoy	T1	O.faveolata	1	100	100	190	10	5	40	55	0	TDL
2018-11-01	9	Refuge	Cayo Sur	Refugio	T2	O.faveolata	1	100	80	80	0	5	50	55	0	TDL
2018-11-01	9	Refuge	Cayo Sur	Refugio	T3	O.faveolata	0	60	40	70	0	5	50	55	0	TDL
2018-11-01	9	Refuge	Cayo Norte	Refugio	T1	O.faveolata	1	150	100	110	0	40	15	55	0	TDL
2018-11-01	9	Refuge	Cayo Norte	Refugio	T2	O.faveolata	1	145	130	200	5	20	30	55	0	TDL
2018-11-01	8	Southern	Mero	Morrocoy	T3	O.annularis	1	150	140	190	0	0	60	60	0	0
2018-11-01	9	Center	Sombrero	Morrocoy	T1	O.faveolata	1	100	50	70	0	10	50	60	0	TDL
2018-11-01	9	Center	Sombrero	Morrocoy	T1	O.faveolata	1	100	100	80	0	10	50	60	0	TDL
2018-11-01	9	Center	Sombrero	Morrocoy	T2	O.faveolata	0	85	50	100	0	0	60	60	0	0
2018-11-01	9	Center	Sombrero	Morrocoy	T3	O.faveolata	0	45	50	30	0	0	60	60	0	0
2018-11-01	9	Center	Sombrero	Morrocoy	T3	O.annularis	0	100	65	100	0	20	40	60	0	TDL
2018-11-01	9	Center	Pescadores	Morrocoy	T2	O.faveolata	0	80	80	55	0	15	45	60	0	TDL
2018-11-01	9	Center	Pescadores	Morrocoy	T2	O.faveolata	1	135	70	110	10	20	30	60	0	TDL
2018-11-01	9	Center	Pescadores	Morrocoy	T3	O.faveolata	1	120	55	100	0	60	0	60	0	TDL
2018-11-01	9	Refuge	Cayo Sur	Refugio	T1	O.faveolata	1	100	50	80	0	60	0	60	0	TDL
2018-11-01	9	Refuge	Cayo Sur	Refugio	T2	O.faveolata	0	55	30	80	0	10	50	60	0	TDL
2018-11-01	9	Refuge	Cayo Sur	Refugio	T3	O.faveolata	1	100	70	80	0	10	50	60	0	TDL
2018-11-01	9	Refuge	Cayo Sur	Refugio	T3	O.faveolata	1	100	55	80	0	60	0	60	0	TDL
2018-11-01	9	Refuge	Cayo Norte	Refugio	T1	O.faveolata	1	100	65	65	0	50	10	60	0	TDL
2018-11-01	9	Refuge	Cayo Norte	Refugio	T1	O.faveolata	1	150	100	100	0	20	40	60	0	TDL
2018-11-01	9	Refuge	Cayo Norte	Refugio	T1	O.faveolata	0	55	55	75	0	10	50	60	0	TDL
2018-11-01	9	Refuge	Cayo Norte	Refugio	T3	O.faveolata	0	30	25	40	0	60	0	60	0	TDL
2018-11-01	9	Refuge	Cayo Sur	Refugio	T1	O.faveolata	1	190	45	100	0	15	50	65	0	TDL
2018-11-01	9	Refuge	Cayo Sur	Refugio	T2	O.faveolata	1	290	160	155	0	5	60	65	0	TDL
2018-11-01	8	Southern	Mero	Morrocoy	T1	O.faveolata	0	70	65	145	0	0	70	70	0	0
2018-11-01	9	Center	Sombrero	Morrocoy	T3	O.annularis	0	45	45	100	0	20	50	70	1	YBD
2018-11-01	9	Center	Pescadores	Morrocoy	T3	O.faveolata	0	55	50	50	0	5	65	70	0	0
2018-11-01	9	Refuge	Cayo Norte	Refugio	T2	O.faveolata	1	135	100	135	0	20	50	70	0	TDL
2018-11-01	8	Southern	Paicla	Morrocoy	T2	O.faveolata	0	40	30	30	0	0	75	75	0	0
2018-11-01	8	Southern	Paicla	Morrocoy	T2	O.faveolata	0	70	30	70	0	0	75	75	0	0
2018-11-01	8	Southern	Paicla	Morrocoy	T3	O.faveolata	1	100	80	100	0	0	75	75	0	0
2018-11-01	9	Center	Sombrero	Morrocoy	T2	O.faveolata	0	40	40	40	0	5	70	75	0	TDL
2018-11-01	9	Center	Sombrero	Morrocoy	T3	O.annularis	0	45	30	30	0	0	75	75	0	0
2018-11-01	9	Center	Pescadores	Morrocoy	T3	O.faveolata	0	40	35	45	0	0	75	75	0	0
2018-11-01	9	Refuge	Cayo Sur	Refugio	T1	O.faveolata	1	100	85	85	0	15	60	75	0	TDL
2018-11-01	9	Refuge	Cayo Sur	Refugio	T2	O.faveolata	0	80	50	65	5	20	50	75	0	TDL
2018-11-01	9	Refuge	Cayo Sur	Refugio	T3	O.faveolata	0	55	55	40	0	0	75	75	0	0
2018-11-01	9	Refuge	Cayo Norte	Refugio	T3	O.faveolata	0	80	75	50	20	15	40	75	0	TDL
2018-11-01	9	Center	Sombrero	Morrocoy	T1	O.faveolata	0	70	60	100	0	20	60	80	0	TDL
2018-11-01	9	Center	Sombrero	Morrocoy	T2	O.faveolata	1	100	55	95	0	30	50	80	1	WPD
2018-11-01	9	Center	Sombrero	Morrocoy	T2	O.faveolata	0	50	25	50	0	10	70	80	0	TDL
2018-11-01	9	Northern	Borracho	Morrocoy	T3	O.faveolata	0	55	40	40	0	0	80	80	0	TDL
2018-11-01	9	Center	Sombrero	Morrocoy	T2	O.faveolata	1	145	135	100	0	10	75	85	0	TDL
2018-11-01	9	Center	Sombrero	Morrocoy	T2	O.annularis	0	80	55	100	0	10	75	85	1	YBD
2018-11-01	9	Northern	Peraza	Morrocoy	T2	O.faveolata	0	75	45	60	0	0	90	90	0	0
2018-11-01	9	Center	Sombrero	Morrocoy	T1	O.faveolata	0	75	60	80	0	5	90	95	1	DSD
2018-11-01	9	Center	Pescadores	Morrocoy	T2	O.faveolata	1	100	70	60	0	0	95	95	0	0
2019-07-01	9	Southern	Paicla	Morrocoy	T1	O.faveolata	0	25	15	0	0	0	0	0	0	0
2019-07-01	6.5	Center	Caiman	Morrocoy	T3	O.faveolata	0	25	25	20	0	0	0	0	0	0
2019-07-01	6.5	Center	Caiman	Morrocoy	T3	O.faveolata	0	35	30	30	0	0	0	0	0	0
2019-07-01	6.5	Center	Caiman	Morrocoy	T3	O.faveolata	0	30	25	30	0	0	0	0	0	0
2019-07-01	8	Southern	Mero	Morrocoy	T1	O.faveolata	0	25	20	5	0	0	0	0	0	0
2019-07-01	8	Southern	Mero	Morrocoy	T1	O.faveolata	0	25	15	10	0	0	0	0	0	0
2019-07-01	8	Southern	Mero	Morrocoy	T1	O.faveolata	0	20	10	10	0	0	0	0	0	0
2019-07-01	8	Southern	Mero	Morrocoy	T1	O.faveolata	0	20	15	20	0	0	0	0	1	WPD
2019-07-01	8	Southern	Mero	Morrocoy	T2	O.faveolata	0	15	15	15	0	0	0	0	0	0
2019-07-01	8	Southern	Mero	Morrocoy	T3	O.faveolata	0	20	15	20	0	0	0	0	0	0
2019-07-01	8	Southern	Mero	Morrocoy	T3	O.faveolata	0	20	10	0	0	0	0	0	0	0
2019-07-01	7.62	Refuge	Cayo Norte	Refugio	T1	O.faveolata	0	45	35	35	0	0	0	0	0	0
2019-07-01	8.8	Refuge	Cayo Norte	Refugio	T2	O.annularis	1	400	300	150	0	0	0	0	0	0
2019-07-01	9.14	Southern	Playuelita	Morrocoy	T1	O.faveolata	0	15	20	15	0	0	0	0	0	0
2019-07-01	9.14	Southern	Playuelita	Morrocoy	T1	O.faveolata	0	15	10	5	0	0	0	0	0	0
2019-07-01	9.14	Southern	Playuelita	Morrocoy	T1	O.faveolata	0	35	20	15	0	0	0	0	0	0
2019-07-01	9.14	Southern	Playuelita	Morrocoy	T1	O.faveolata	0	25	20	15	0	0	0	0	0	0
2019-07-01	9.7	Southern	Playuelita	Morrocoy	T2	O.faveolata	1	160	140	150	0	0	0	0	0	0
2019-07-01	9.7	Southern	Playuelita	Morrocoy	T2	O.faveolata	0	25	15	10	0	0	0	0	0	0
2019-07-01	9.7	Southern	Playuelita	Morrocoy	T2	O.faveolata	0	20	25	5	0	0	0	0	0	0
2019-07-01	9.7	Southern	Playuelita	Morrocoy	T2	O.faveolata	0	20	20	10	0	0	0	0	0	0
2019-07-01	9.14	Southern	Playuelita	Morrocoy	T3	O.faveolata	0	15	10	10	0	0	0	0	0	0
2019-07-01	9.14	Southern	Playuelita	Morrocoy	T3	O.faveolata	0	25	20	20	0	0	0	0	0	0
2019-07-01	9.14	Southern	Playuelita	Morrocoy	T3	O.faveolata	0	20	15	15	0	0	0	0	0	0
2019-07-01	9.14	Southern	Playuelita	Morrocoy	T3	O.faveolata	0	30	30	15	0	0	0	0	0	0
2019-07-01	7.01	Northern	Peraza	Morrocoy	T1	O.faveolata	0	30	30	15	0	0	0	0	0	0
2019-07-01	7.01	Northern	Peraza	Morrocoy	T1	O.faveolata	0	35	30	25	0	0	0	0	0	0
2019-07-01	7.62	Northern	Peraza	Morrocoy	T2	O.faveolata	0	40	30	0	0	0	0	0	0	0
2019-07-01	7.62	Northern	Peraza	Morrocoy	T2	O.faveolata	0	50	45	30	0	0	0	0	0	0
2019-07-01	7.62	Northern	Peraza	Morrocoy	T2	O.faveolata	0	40	25	0	0	0	0	0	0	0
2019-07-01	7.62	Northern	Peraza	Morrocoy	T2	O.faveolata	0	80	45	25	0	0	0	0	0	0
2019-07-01	7.62	Northern	Peraza	Morrocoy	T2	O.faveolata	0	35	25	10	0	0	0	0	0	0
2019-07-01	7.62	Northern	Peraza	Morrocoy	T2	O.faveolata	0	55	50	20	0	0	0	0	0	0
2019-07-01	7.62	Northern	Peraza	Morrocoy	T2	O.faveolata	0	10	10	0	0	0	0	0	0	0
2019-07-01	9	Southern	Paicla	Morrocoy	T1	O.faveolata	0	55	45	0	1	0	0	1	0	0
2019-07-01	9.7	Southern	Playuelita	Morrocoy	T2	O.faveolata	0	35	35	30	1	0	0	1	0	0
2019-07-01	8	Southern	Mero	Morrocoy	T1	O.faveolata	0	5	5	0	2	0	0	2	0	0
2019-07-01	7	Center	Pescadores	Morrocoy	T1	O.faveolata	0	30	25	0	2	0	0	2	1	WPD
2019-07-01	10	Northern	Borracho	Morrocoy	T2	O.faveolata	1	135	95	65	0	0	3	3	0	0
2019-07-01	7.3	Center	Sombrero	Morrocoy	T1	O.faveolata	0	50	45	65	5	0	0	5	0	0
2019-07-01	8	Southern	Mero	Morrocoy	T3	O.faveolata	0	20	20	20	5	0	0	5	0	0
2019-07-01	8.5	Banks	Bank GRANDE	Bajos	T3	O.faveolata	0	60	40	25	0	0	5	5	1	YBD
2019-07-01	10	Northern	Borracho	Morrocoy	T2	O.faveolata	1	100	100	80	0	0	5	5	0	0
2019-07-01	10	Northern	Borracho	Morrocoy	T3	O.faveolata	0	75	80	70	0	0	5	5	0	0
2019-07-01	8.5	Banks	Bank GRANDE	Bajos	T3	O.faveolata	1	125	75	85	4	0	3	7	0	0
2019-07-01	8	Southern	Mero	Morrocoy	T3	O.faveolata	0	25	20	15	10	0	0	10	0	0
2019-07-01	7	Center	Pescadores	Morrocoy	T2	O.faveolata	0	40	45	0	10	0	0	10	1	YBD
2019-07-01	8.8	Refuge	Cayo Norte	Refugio	T2	O.faveolata	1	400	300	165	5	0	10	15	0	0
2019-07-01	7.01	Refuge	Cayo Norte	Refugio	T3	O.faveolata	1	145	85	100	5	0	10	15	0	0
2019-07-01	7.01	Refuge	Cayo Norte	Refugio	T3	O.faveolata	1	250	120	170	5	0	10	15	1	UNKNOW
2019-07-01	9.1	Refuge	Cayo Sur	Refugio	T1	O.faveolata	1	200	190	100	5	0	10	15	1	WPD
2019-07-01	9.1	Refuge	Cayo Sur	Refugio	T2	O.faveolata	1	100	75	70	15	0	0	15	0	0
2019-07-01	7.62	Refuge	Cayo Sur	Refugio	T3	O.faveolata	1	300	180	125	0	0	15	15	0	0
2019-07-01	7.62	Refuge	Cayo Sur	Refugio	T3	O.faveolata	1	300	180	125	0	0	15	15	0	0
2019-07-01	7.01	Northern	Peraza	Morrocoy	T1	O.faveolata	1	400	300	300	15	0	0	15	1	WPD
2019-07-01	7.3	Center	Sombrero	Morrocoy	T1	O.faveolata	1	200	200	140	20	0	0	20	1	BBD
2019-07-01	7.3	Center	Sombrero	Morrocoy	T3	O.faveolata	0	85	70	55	2	0	18	20	0	0
2019-07-01	8	Southern	Mero	Morrocoy	T1	O.faveolata	0	30	25	20	20	0	0	20	0	0
2019-07-01	7.62	Refuge	Cayo Norte	Refugio	T1	O.faveolata	1	200	275	180	5	0	15	20	0	0
2019-07-01	7.01	Refuge	Cayo Norte	Refugio	T3	O.faveolata	1	300	150	150	15	0	5	20	0	0
2019-07-01	9.1	Refuge	Cayo Sur	Refugio	T2	O.faveolata	1	400	320	200	2	0	18	20	0	0
2019-07-01	10	Northern	Borracho	Morrocoy	T3	O.faveolata	0	90	85	55	20	0	0	20	2	YBD
2019-07-01	7	Center	Pescadores	Morrocoy	T1	O.faveolata	0	80	55	0	0	0	20	20	0	0
2019-07-01	7	Center	Pescadores	Morrocoy	T2	O.faveolata	1	140	135	100	20	0	0	20	2	YBD
2019-07-01	7.3	Center	Sombrero	Morrocoy	T2	O.faveolata	1	300	275	160	20	0	5	25	0	0
2019-07-01	9	Southern	Paicla	Morrocoy	T1	O.faveolata	1	125	100	125	5	0	20	25	0	0
2019-07-01	7.62	Refuge	Cayo Norte	Refugio	T1	O.faveolata	1	300	360	200	10	0	15	25	0	0
2019-07-01	8.8	Refuge	Cayo Norte	Refugio	T2	O.faveolata	1	300	200	220	15	0	10	25	1	YBD
2019-07-01	9.1	Refuge	Cayo Sur	Refugio	T1	O.faveolata	0	30	30	15	25	0	0	25	1	YBD
2019-07-01	7.62	Refuge	Cayo Sur	Refugio	T3	O.faveolata	1	150	100	75	0	0	25	25	0	0
2019-07-01	7.62	Refuge	Cayo Sur	Refugio	T3	O.faveolata	1	150	100	75	0	0	25	25	0	0
2019-07-01	9.14	Southern	Playuelita	Morrocoy	T1	O.faveolata	0	25	20	15	25	0	0	25	1	YBD
2019-07-01	7.3	Center	Sombrero	Morrocoy	T3	O.faveolata	1	160	150	85	25	0	5	30	0	0
2019-07-01	8	Southern	Mero	Morrocoy	T2	O.faveolata	0	25	20	15	30	0	0	30	0	0
2019-07-01	7.62	Refuge	Cayo Norte	Refugio	T1	O.faveolata	1	320	230	170	0	0	30	30	1	YBD
2019-07-01	7.62	Refuge	Cayo Norte	Refugio	T1	O.faveolata	1	400	385	230	10	0	20	30	2	YBD
2019-07-01	9.1	Refuge	Cayo Sur	Refugio	T2	O.faveolata	1	200	150	120	0	0	30	30	0	0
2019-07-01	7	Center	Pescadores	Morrocoy	T3	O.faveolata	1	115	90	155	5	0	25	30	1	DSD
2019-07-01	7.3	Center	Sombrero	Morrocoy	T1	O.faveolata	1	140	85	75	35	0	0	35	1	BBD
2019-07-01	7.3	Center	Sombrero	Morrocoy	T3	O.faveolata	1	165	150	85	15	0	20	35	0	0
2019-07-01	7	Center	Pescadores	Morrocoy	T1	O.faveolata	1	110	90	0	30	0	5	35	0	0
2019-07-01	7	Center	Pescadores	Morrocoy	T2	O.faveolata	1	100	50	55	0	0	35	35	0	0
2019-07-01	7	Center	Pescadores	Morrocoy	T3	O.faveolata	1	210	80	65	5	0	30	35	1	YBD
2019-07-01	5.4	Center	Caiman	Morrocoy	T1	O.faveolata	1	175	130	160	35	0	2	37	0	0
2019-07-01	7.3	Center	Sombrero	Morrocoy	T3	O.faveolata	1	255	210	100	15	0	25	40	0	0
2019-07-01	7.3	Center	Sombrero	Morrocoy	T3	O.faveolata	1	240	195	120	5	0	35	40	0	0
2019-07-01	5.4	Center	Caiman	Morrocoy	T1	O.faveolata	1	110	100	135	30	0	10	40	1	UNKNOW
2019-07-01	6.5	Center	Caiman	Morrocoy	T3	O.faveolata	1	275	175	190	0	20	20	40	0	0
2019-07-01	7.01	Refuge	Cayo Norte	Refugio	T3	O.faveolata	1	200	200	100	0	0	40	40	0	0
2019-07-01	9.1	Refuge	Cayo Sur	Refugio	T1	O.faveolata	1	200	130	70	15	0	25	40	0	0
2019-07-01	9.1	Refuge	Cayo Sur	Refugio	T2	O.faveolata	1	400	345	500	5	0	35	40	2	YBD
2019-07-01	9.1	Refuge	Cayo Sur	Refugio	T2	O.faveolata	1	100	100	50	0	0	40	40	0	0
2019-07-01	9.7	Southern	Playuelita	Morrocoy	T2	O.faveolata	1	210	200	170	0	0	40	40	1	YBD
2019-07-01	7.62	Banks	Bank GRANDE	Bajos	T1	O.faveolata	1	155	45	60	40	0	0	40	1	YBD
2019-07-01	8	Banks	Bank DESIERTO	Bajos	T1	O.faveolata	0	45	40	35	0	0	40	40	0	0
2019-07-01	7.3	Center	Sombrero	Morrocoy	T1	O.faveolata	1	350	300	170	10	0	35	45	0	0
2019-07-01	7.3	Center	Sombrero	Morrocoy	T2	O.faveolata	1	220	200	135	45	0	0	45	0	0
2019-07-01	7	Center	Pescadores	Morrocoy	T3	O.faveolata	0	80	75	65	0	0	45	45	0	0
2019-07-01	7.3	Center	Sombrero	Morrocoy	T2	O.faveolata	1	200	160	130	10	0	40	50	0	0
2019-07-01	7.3	Center	Sombrero	Morrocoy	T2	O.faveolata	1	350	175	150	50	0	0	50	0	0
2019-07-01	7.3	Center	Sombrero	Morrocoy	T3	O.faveolata	1	140	80	80	5	0	45	50	1	WPD
2019-07-01	9	Southern	Paicla	Morrocoy	T3	O.faveolata	1	300	140	230	0	0	50	50	0	0
2019-07-01	9.1	Refuge	Cayo Sur	Refugio	T1	O.faveolata	1	200	130	45	5	0	45	50	0	0
2019-07-01	9.1	Refuge	Cayo Sur	Refugio	T1	O.faveolata	1	120	110	70	5	0	45	50	0	0
2019-07-01	7.62	Refuge	Cayo Sur	Refugio	T3	O.faveolata	1	200	200	300	0	0	50	50	0	0
2019-07-01	7.62	Refuge	Cayo Sur	Refugio	T3	O.faveolata	1	200	150	80	25	0	25	50	0	0
2019-07-01	7.62	Refuge	Cayo Sur	Refugio	T3	O.faveolata	1	200	150	80	25	0	25	50	0	0
2019-07-01	7	Center	Pescadores	Morrocoy	T1	O.faveolata	1	190	110	130	0	50	0	50	0	0
2019-07-01	7	Center	Pescadores	Morrocoy	T2	O.faveolata	1	130	85	0	50	0	0	50	0	0
2019-07-01	7	Center	Pescadores	Morrocoy	T1	O.faveolata	1	100	95	75	0	55	0	55	0	0
2019-07-01	9.1	Refuge	Cayo Sur	Refugio	T1	O.faveolata	1	300	140	100	10	0	50	60	1	YBD
2019-07-01	8.2	Banks	Bank GRANDE	Bajos	T2	O.faveolata	0	75	65	70	0	0	60	60	2	YBD
2019-07-01	10	Northern	Borracho	Morrocoy	T3	O.faveolata	1	180	190	55	0	0	60	60	0	0
2019-07-01	10	Northern	Borracho	Morrocoy	T3	O.faveolata	0	70	45	35	15	0	55	70	1	YBD
2019-07-01	7.62	Center	Caiman	Morrocoy	T2	O.faveolata	1	175	135	100	0	0	80	80	0	0
2019-07-01	9.14	Southern	Playuelita	Morrocoy	T3	O.faveolata	1	140	140	210	10	0	70	80	2	YBD
2019-07-01	9.1	Refuge	Cayo Sur	Refugio	T1	O.faveolata	1	200	150	50	5	0	80	85	0	0
2019-07-01	10	Northern	Borracho	Morrocoy	T1	O.faveolata	1	120	70	75	0	0	85	85	0	0
2019-07-01	9	Southern	Paicla	Morrocoy	T2	O.annularis	1	230	200	225	0	0	90	90	0	0
2019-07-01	9	Southern	Paicla	Morrocoy	T3	O.faveolata	1	300	160	200	5	0	85	90	1	YBD
2019-07-01	7.3	Center	Sombrero	Morrocoy	T3	O.faveolata	1	100	75	55	5	0	90	95	0	0
2019-07-01	9	Southern	Paicla	Morrocoy	T2	O.faveolata	1	220	135	220	0	0	95	95	0	0
2019-07-01	9	Southern	Paicla	Morrocoy	T2	O.faveolata	1	200	200	170	0	0	95	95	0	0
2019-07-01	6.09	Northern	Peraza	Morrocoy	T3	O.faveolata					0	0	95	95	1	UNKNOW
2019-07-01	9	Southern	Paicla	Morrocoy	T3	O.faveolata	1	190	170	140	0	0	96	96	0	0
2019-07-01	9	Southern	Paicla	Morrocoy	T2	O.faveolata	1	275	100	200	0	98	0	98	0	0
2019-07-01	9	Southern	Paicla	Morrocoy	T3	O.faveolata	1	400	300	185	0	0	98	98	0	0
2019-07-01	8	Southern	Mero	Morrocoy	T1	O.faveolata	1	100	50	150	0	0	98	98	0	0
2019-07-01	6.09	Northern	Peraza	Morrocoy	T3	O.faveolata	1	200	175	170	0	0	98	98	0	0
2019-07-01	9	Southern	Paicla	Morrocoy	T1	O.faveolata	1	250	180	300	0	0	99	99	0	0
2019-07-01	9	Southern	Paicla	Morrocoy	T3	O.faveolata	1	185	155	140	0	0	99	99	0	0
2019-07-01	9	Southern	Paicla	Morrocoy	T1	O.faveolata	1	120	100	120	0	0	100	100
2019-07-01	6.5	Center	Caiman	Morrocoy	T3	O.faveolata	1	350	300	140	0	0	100	100
2019-07-01	8.8	Refuge	Cayo Norte	Refugio	T2	O.annularis	1	300	200	100	0	0	100	100
2019-07-01	9.14	Southern	Playuelita	Morrocoy	T1	O.faveolata	1	300	245	125	0	0	100	100
2019-07-01	9.14	Southern	Playuelita	Morrocoy	T1	O.faveolata	1	280	140	70	0	0	100	100
2019-07-01	7.01	Northern	Peraza	Morrocoy	T1	O.faveolata	1	300	250	200	0	0	100	100
2019-07-01	7.01	Northern	Peraza	Morrocoy	T1	O.faveolata	1	500	355	250	0	0	100	100
2019-07-01	7.62	Northern	Peraza	Morrocoy	T2	O.faveolata	1	210	170	125	0	0	100	100
2019-07-01	7.62	Northern	Peraza	Morrocoy	T2	O.faveolata					0	0	100	100
2019-07-01	10	Northern	Borracho	Morrocoy	T1	O.faveolata	0	95	90	75	0	0	100	100
Jan-20	8	Refuge	Cayo Sur	Refugio	T3	O.faveolata	0	70	45	35	0	0	0	0	0	0
Jan-20	7.62	Refuge	Cayo Norte	Refugio	T1	O.faveolata	1	335	300	215	0	0	0	0	0	0
Jan-20	7.62	Refuge	Cayo Norte	Refugio	T1	O.faveolata	1	130	110	90	0	0	0	0	0	0
Jan-20	7.62	Refuge	Cayo Norte	Refugio	T1	O.annularis	1	272	153		0	0	0	0	0	0
Jan-20	9.1	Refuge	Cayo Norte	Refugio	T3	O.faveolata	1	235	200	155	0	0	0	0	0	0
Jan-20	7.62	Southern	Paicla	Morrocoy	T2	O.faveolata	0	45	45	10	0	0	0	0	0	0
Jan-20	7.62	Southern	Paicla	Morrocoy	T2	O.faveolata	0	45	30	15	0	0	0	0	0	0
Jan-20	7.62	Southern	Paicla	Morrocoy	T2	O.faveolata	0	50	45	30	0	0	0	0	0	0
Jan-20	7.62	Southern	Paicla	Morrocoy	T2	O.faveolata	0	35	30	menos de 5	0	0	0	0	0	0
Jan-20	7.62	Southern	Paicla	Morrocoy	T2	O.faveolata	0	40	35	15	0	0	0	0	0	0
Jan-20	7.62	Southern	Paicla	Morrocoy	T2	O.faveolata	0	40	35	0	0	0	0	0	0	0
Jan-20	7.62	Southern	Paicla	Morrocoy	T2	O.faveolata	0	25	20	5	0	0	0	0	0	0
Jan-20	7.62	Southern	Paicla	Morrocoy	T3	O.faveolata	0	60	40	5	0	0	0	0	0	0
Jan-20	7.62	Southern	Paicla	Morrocoy	T3	O.faveolata	0	30	35	25	0	0	0	0	0	0
Jan-20	9.5	Southern	Playuelita	Morrocoy	T2	O.faveolata	0	25	20	15	0	0	0	0	0	0
Jan-20	9.5	Southern	Playuelita	Morrocoy	T2	O.faveolata	0	30	25	20	0	0	0	0	0	0
Jan-20	9.5	Southern	Playuelita	Morrocoy	T2	O.faveolata	0	15	10	5	0	0	0	0	0	0
Jan-20	9.5	Southern	Playuelita	Morrocoy	T3	O.faveolata	0	35	20	20	0	0	0	0	0	0
Jan-20	9.5	Southern	Playuelita	Morrocoy	T3	O.faveolata	0	25	20	25	0	0	0	0	0	0
Jan-20	9.5	Southern	Playuelita	Morrocoy	T3	O.faveolata	0	30	20	25	0	0	0	0	0	0
Jan-20	9.5	Southern	Playuelita	Morrocoy	T3	O.faveolata	0	35	20	25	0	0	0	0	0	0
Jan-20	9.5	Southern	Playuelita	Morrocoy	T3	O.faveolata	0	30	20	25	0	0	0	0	0	0
Jan-20	10.6	Center	Sombrero	Morrocoy	T3	O.faveolata	1	160	155	150	0	0	0	0	0	0
Jan-20	10.6	Center	Sombrero	Morrocoy	T3	O.faveolata	0	25	15	10	0	0	0	0	0	0
Jan-20	10.6	Center	Caiman	Morrocoy	T1	O.faveolata	0	70	55	95	0	0	0	0	1	DSD
Jan-20	4.5	Center	Caiman	Morrocoy	T3	O.faveolata	0	35	30	30	0	0	0	0	0	0
Jan-20	9.1	Northern	Borracho	Morrocoy	T2	O.faveolata	1	100	70	90	0	0	0	0	0	0
Jan-20	7.62	Refuge	Cayo Norte	Refugio	T2	O.faveolata	1	230	75	155	2	0	0	2	0	0
Jan-20	9.5	Southern	Playuelita	Morrocoy	T1	O.faveolata	0	30	20	15	2	0	0	2	0	0
Jan-20	9.5	Southern	Playuelita	Morrocoy	T2	O.faveolata	0	15	15	10	2	0	0	2	0	0
Jan-20	10.6	Center	Sombrero	Morrocoy	T1	O.faveolata	1	200	120	85	2	0	0	2	2	UNKNOW
Jan-20	10.6	Northern	Peraza	Morrocoy	T2	O.faveolata	1	185	155	100	0	0	2	2	0	0
Jan-20	7.62	Refuge	Cayo Norte	Refugio	T2	O.faveolata	0	35	35	35	3	0	0	3	0	0
Jan-20	7.62	Southern	Paicla	Morrocoy	T2	O.faveolata	1	100	55	80	3	0	0	3	0	0
Jan-20	12	Northern	Borracho	Morrocoy	T1	O.faveolata	1	100	40	110	3	0	0	3	2	YBD
Jan-20	8	Refuge	Cayo Sur	Refugio	T1	O.annularis	0	60	45	40	0	0	5	5	0	0
Jan-20	9.5	Southern	Playuelita	Morrocoy	T2	O.faveolata	0	35	35	25	5	0	0	5	0	0
Jan-20	10.6	Northern	Peraza	Morrocoy	T1	O.faveolata	1	415	335	200	3	0	2	5	2	YBD
Jan-20	4.5	Center	Caiman	Morrocoy	T3	O.faveolata	1	135	60	95	5	0	0	5	0	0
Jan-20	9.1	Northern	Borracho	Morrocoy	T2	O.faveolata	1	145	100	80	0	0	5	5	0	0
Jan-20	8	Refuge	Cayo Sur	Refugio	T2	O.faveolata	1	100	65	80	10	0	0	10	0	0
Jan-20	6	Southern	Mero	Morrocoy	T2	O.faveolata	0	90	55	95	10	0	0	10	2	UNKNOW
Jan-20	9.5	Southern	Playuelita	Morrocoy	T1	O.faveolata	0	40	35	20	10	0	0	10	0	0
Jan-20	10.6	Northern	Peraza	Morrocoy	T1	O.faveolata	1	270	185	180	0	0	10	10	1	YBD
Jan-20	12	Northern	Borracho	Morrocoy	T3	O.faveolata	0	50	35	55	5	0	5	10	1	WS
Jan-20	8	Refuge	Cayo Sur	Refugio	T1	O.faveolata	1	110	85	75	15	0	0	15	0	0
Jan-20	7.62	Refuge	Cayo Norte	Refugio	T2	O.faveolata	1	235	200	200	0	0	15	15	1	YBD
Jan-20	9.1	Center	Pescadores	Morrocoy	T1	O.faveolata	1	135	90	50	10	0	5	15	1	YBD
Jan-20	7.62	Center	Pescadores	Morrocoy	T2	O.faveolata	1	265	200	320	10	0	5	15	0	0
Jan-20	7.62	Center	Pescadores	Morrocoy	T2	O.faveolata	1	375	100	130	0	0	15	15	0	0
Jan-20	7.62	Center	Pescadores	Morrocoy	T2	O.faveolata	1	230	220	200	15	0	0	15	0	0
Jan-20	8	Refuge	Cayo Sur	Refugio	T3	O.faveolata	1	140	100	80	0	0	20	20	0	0
Jan-20	7.62	Refuge	Cayo Norte	Refugio	T1	O.faveolata	1	285	200	145	15	0	5	20	2	YBD
Jan-20	9.1	Refuge	Cayo Norte	Refugio	T3	O.annularis	1	320	200	90	15	0	5	20	1	WPD
Jan-20	7.62	Southern	Paicla	Morrocoy	T3	O.faveolata	1	140	100	135	0	0	20	20	0	0
Jan-20	10.6	Center	Pescadores	Morrocoy	T3	O.faveolata	1	120	100	130	0	0	20	20	2	TDL
Jan-20	7.62	Center	Pescadores	Morrocoy	T2	O.faveolata	1	230	155	200	25	0	0	25	0	0
Jan-20	10.6	Center	Sombrero	Morrocoy	T1	O.faveolata	1	240	230	200	20	0	5	25	0	0
Jan-20	10.6	Northern	Peraza	Morrocoy	T1	O.faveolata	1	360	300	255	5	0	20	25	2	YBD
Jan-20	12	Northern	Borracho	Morrocoy	T1	O.faveolata	1	175	160	165	5	0	20	25	2	YBD
Jan-20	8	Refuge	Cayo Sur	Refugio	T1	O.annularis	1	380	220	170	0	0	30	30	1	WPD
Jan-20	8	Refuge	Cayo Sur	Refugio	T3	O.faveolata	1	280	220	80	10	0	20	30	0	0
Jan-20	7.62	Southern	Paicla	Morrocoy	T2	O.faveolata	0	60	55	30	0	0	30	30	0	0
Jan-20	6	Southern	Mero	Morrocoy	T1	O.faveolata	0	90	40	70	0	0	30	30	0	0
Jan-20	9.5	Southern	Playuelita	Morrocoy	T2	O.faveolata	1	140	120	150	10	0	20	30	0	0
Jan-20	9.1	Center	Pescadores	Morrocoy	T1	O.faveolata	1	150			5	0	25	30	0	0
Jan-20	7.62	Center	Pescadores	Morrocoy	T2	O.faveolata	1	160	120	180	0	0	30	30	0	0
Jan-20	10.6	Center	Sombrero	Morrocoy	T1	O.faveolata	1	135	55	65	10	0	20	30	0	0
Jan-20	10.6	Center	Sombrero	Morrocoy	T2	O.faveolata	0	85	70	70	5	0	25	30	0	0
Jan-20	10.6	Center	Sombrero	Morrocoy	T2	O.faveolata	1	150	100	125	10	0	20	30	0	0
Jan-20	9.1	Northern	Borracho	Morrocoy	T2	O.faveolata	1	135	130	115	15	0	15	30	2	UNKNOW
Jan-20	7.62	Refuge	Cayo Norte	Refugio	T2	O.faveolata	1	240	200	235	30	0	5	35	0	0
Jan-20	9.5	Southern	Playuelita	Morrocoy	T3	O.faveolata	1	300	140	170	0	0	35	35	0	0
Jan-20	10.6	Center	Sombrero	Morrocoy	T2	O.faveolata	1	155	120	135	15	0	20	35	0	0
Jan-20	8	Refuge	Cayo Sur	Refugio	T2	O.faveolata	1	200	200	70	0	0	40	40	0	0
Jan-20	7.62	Refuge	Cayo Norte	Refugio	T1	O.faveolata	1	350	235	230	40	0	0	40	0	0
Jan-20	7.62	Southern	Paicla	Morrocoy	T3	O.faveolata	0	70	65	100	0	0	40	40	0	0
Jan-20	7.62	Center	Pescadores	Morrocoy	T2	O.faveolata	1	115	110	150	5	0	35	40	2	YBD
Jan-20	10.6	Center	Sombrero	Morrocoy	T1	O.faveolata	1	500	320	180	30	0	10	40	0	0
Jan-20	10.6	Center	Sombrero	Morrocoy	T2	O.faveolata	1	125	85	100	30	0	10	40	0	0
Jan-20	10.6	Center	Sombrero	Morrocoy	T3	O.faveolata	1	240	230	150	20	0	20	40	0	0
Jan-20	8	Refuge	Cayo Sur	Refugio	T1	O.faveolata	1	200	150	125	5	0	40	45	0	0
Jan-20	7.62	Refuge	Cayo Norte	Refugio	T1	O.faveolata	0	75	70	70	40	0	5	45	1	YBD
Jan-20	8	Refuge	Cayo Sur	Refugio	T1	O.faveolata	1	180	125	135	25	0	25	50	0	0
Jan-20	8	Refuge	Cayo Sur	Refugio	T2	O.faveolata	1	160	90	180	10	0	40	50	1	WPD
Jan-20	10.6	Center	Sombrero	Morrocoy	T2	O.faveolata	1	110	75	145	0	0	50	50	0	0
Jan-20	10.6	Northern	Peraza	Morrocoy	T3	O.faveolata	1	500	400	200	0	0	50	50	0	0
Jan-20	10.6	Center	Caiman	Morrocoy	T1	O.faveolata	0	95	55	75	20	0	30	50	0	0
Jan-20	9.1	Center	Pescadores	Morrocoy	T1	O.faveolata	0	80	60	145	2	0	53	55	0	0
Jan-20	7.62	Refuge	Cayo Norte	Refugio	T1	O.faveolata	1	100	70	75	15	0	45	60	2	YBD
Jan-20	7.62	Refuge	Cayo Norte	Refugio	T2	O.faveolata	1	150	145	190	40	0	20	60	0	0
Jan-20	9.1	Center	Pescadores	Morrocoy	T1	O.faveolata	0	70	25	50	0	0	60	60	0	0
Jan-20	10.6	Center	Sombrero	Morrocoy	T2	O.faveolata	1	200	200	200	10	0	50	60	2	UNKNOW
Jan-20	10.6	Center	Caiman	Morrocoy	T1	O.faveolata	0	90	75	95	0	0	60	60	2	UNKNOW
Jan-20	4.5	Center	Caiman	Morrocoy	T3	O.faveolata	1	250	200	165	20	0	40	60	1	UNKNOW
Jan-20	8	Refuge	Cayo Sur	Refugio	T1	O.faveolata	1	300	220	155	10	0	60	70	0	0
Jan-20	6	Southern	Mero	Morrocoy	T1	O.faveolata	1	240	115	165	0	0	70	70	0	0
Jan-20	6	Southern	Mero	Morrocoy	T1	O.faveolata	1	665	360	300	0	0	70	70	0	0
Jan-20	9.5	Southern	Playuelita	Morrocoy	T1	O.faveolata	1	245	190	175	50	0	20	70	1	WPD
Jan-20	9.1	Center	Pescadores	Morrocoy	T1	O.faveolata	0	80	40	140	5	0	65	70	0	0
Jan-20	10.6	Center	Sombrero	Morrocoy	T2	O.faveolata	1	180	165	120	30	0	40	70	0	0
Jan-20	10.6	Center	Caiman	Morrocoy	T1	O.faveolata	1	200	160	190	60	0	10	70	2	DSD
Jan-20	10.6	Center	Caiman	Morrocoy	T1	O.faveolata	1	145	130	160	40	0	30	70	0	0
Jan-20	4.5	Center	Caiman	Morrocoy	T2	O.faveolata	1	125	70	120	5	0	65	70	0	0
Jan-20	12	Northern	Borracho	Morrocoy	T3	O.faveolata	1	120	55	70	0	0	70	70	0	0
Jan-20	10.6	Center	Pescadores	Morrocoy	T3	O.faveolata	1	110	100	75	0	0	80	80	0	0
Jan-20	4.5	Center	Caiman	Morrocoy	T2	O.faveolata	1	240	200	185	10	0	70	80	0	0
Jan-20	6	Southern	Mero	Morrocoy	T1	O.faveolata	1	200	160	160	0	0	85	85	0	0
Jan-20	6	Southern	Mero	Morrocoy	T2	O.faveolata	1	125	120	270	0	0	85	85	0	0
Jan-20	7.62	Refuge	Cayo Norte	Refugio	T1	O.faveolata	1	275	80	90	0	0	90	90	0	0
Jan-20	7.62	Southern	Paicla	Morrocoy	T1	O.faveolata	1	300	200	160	5	0	85	90	1	WPD
Jan-20	7.62	Southern	Paicla	Morrocoy	T1	O.faveolata	1	300	240	270	5	0	90	95	0	0
Jan-20	7.62	Southern	Paicla	Morrocoy	T2	O.faveolata	1	150	150	80	0	0	95	95	0	0
Jan-20	10.6	Center	Pescadores	Morrocoy	T3	O.faveolata	1	180	165	65	0	0	95	95	0	0
Jan-20	9.5	Southern	Playuelita	Morrocoy	T1	O.faveolata	1	145	135	150	0	0	98	98	0	0
Jan-20	9.5	Southern	Playuelita	Morrocoy	T1	O.faveolata	1	220	160	155	0	0	99	99	0	0
Jan-20	8	Refuge	Cayo Sur	Refugio	T2	O.faveolata	1	420	410	140	0	0	100	100
Jan-20	8	Refuge	Cayo Sur	Refugio	T3	O.faveolata	1	175	120	100	0	0	100	100
Jan-20	7.62	Refuge	Cayo Norte	Refugio	T1	O.faveolata	1	200	85	15	0	0	100	100
Jan-20	6	Southern	Mero	Morrocoy	T3	O.faveolata	1	185	100	140	0	0	100	100
Jan-20	9.5	Southern	Playuelita	Morrocoy	T2	O.faveolata	1	400	320	180	0	0	100	100
Jan-20	9.5	Southern	Playuelita	Morrocoy	T3	O.faveolata	1	260	250	170	0	0	100	100
Jan-20	10.6	Northern	Peraza	Morrocoy	T1	O.faveolata	1	335	235	170	0	0	100	100
Jan-20	10.6	Northern	Peraza	Morrocoy	T2	O.faveolata	1	550	200	190	0	0	100	100
